# Supplementary material for: Identification of a apoptosis-related LncRNA signature to improve prognosis prediction and immunotherapy response in lung adenocarcinoma patients
Source: Front Genet. 2022 Sep 12;13:946939. doi: 10.3389/fgene.2022.946939 (PMC9510691; doi:10.3389/fgene.2022.946939)
Supplement: Supplementary file 1 [file Presentation1.zip]

Archive with 2 entries (2 files):
- Suppl. Figure 1.DOCX
- Suppl. Tables.XLSX
