# Supplementary material for: Identification of a apoptosis-related LncRNA signature to improve prognosis prediction and immunotherapy response in lung adenocarcinoma patients
Source: Front Genet. 2022 Sep 12;13:946939. doi: 10.3389/fgene.2022.946939 (PMC9510691; doi:10.3389/fgene.2022.946939)
Supplement: Supplementary file 1 [file Presentation1.zip › Suppl. Tables.XLSX]

## Sheet: TableS1
Table S1 A table of basic clinical information for 487 patients.
sample	OS	OS.time	age	gender	stage	T	N	M
TCGA.05.4249.01A	0	1523	67	male	stage Ib	T2	N0	M0
TCGA.05.4250.01A	1	121	79	female	stage IIIa	T3	N1	M0
TCGA.05.4382.01A	0	607	68	male	stage Ib	T2	N0	M0
TCGA.05.4384.01A	0	426	66	male	stage IIIa	T2	N2	M0
TCGA.05.4389.01A	0	1369	70	male	stage Ia	T1	N0	M0
TCGA.05.4390.01A	0	1126	58	female	stage Ib	T2	N0	M0
TCGA.05.4396.01A	1	303	76	male	stage IIIb	T4	N1	M0
TCGA.05.4397.01A	1	731	65	male	stage IIb	T2	N1	M0
TCGA.05.4398.01A	0	1431	47	female	stage IIIb	T4	N3	M0
TCGA.05.4402.01A	1	244	57	female	stage IV	T2	NX	M1
TCGA.05.4403.01A	0	578	76	male	stage Ib	T2	N0	M0
TCGA.05.4405.01A	0	610	74	female	stage Ib	T2	N0	M0
TCGA.05.4415.01A	1	91	57	male	stage IIIb	T4	N2	M0
TCGA.05.4417.01A	0	455	51	female	stage Ib	T2	N0	M0
TCGA.05.4418.01A	1	274	69	male	stage IIIa	T3	N2	M0
TCGA.05.4420.01A	0	912	41	male	stage Ib	T2	N0	M0
TCGA.05.4422.01A	0	365	68	male	stage Ib	T2	N0	M0
TCGA.05.4424.01A	0	913	70	male	stage IIb	T3	N0	M0
TCGA.05.4425.01A	0	669	70	female	stage IV	T2	N0	M1
TCGA.05.4426.01A	0	791	71	male	stage Ib	T2	N0	M0
TCGA.05.4427.01A	0	791	65	female	stage IIb	T2	N1	M0
TCGA.05.4430.01A	0	761	59	female	stage Ib	T2	N0	M0
TCGA.05.4432.01A	0	761	66	male	stage IIb	T2	N1	M0
TCGA.05.4433.01A	0	730	82	male	stage Ib	T2	N0	M0
TCGA.05.4434.01A	1	457	67	female	stage IV	T4	N1	M1
TCGA.05.5420.01A	0	457	67	male	stage IIIa	T2	N2	M0
TCGA.05.5423.01A	0	151	65	male	stage IIb	T2	N1	M0
TCGA.05.5425.01A	0	882	68	male	stage IIb	T2b	N1	M0
TCGA.05.5428.01A	0	670	57	male	stage IIa	T1b	N1	M0
TCGA.05.5429.01A	1	275	60	male	stage IIIa	T3	N2	M0
TCGA.05.5715.01A	0	62	69	female	stage Ib	T2a	N0	M0
TCGA.35.4122.01A	0	225	69	male	stage Ia	T1	N0	M0
TCGA.35.4123.01A	0	182	38	male	stage Ia	T1	N0	M0
TCGA.35.5375.01A	0	264	61	male	stage IIIa	T2	N2	M0
TCGA.38.4625.01A	0	2973	66	female	stage Ib	T2a	N0	M0
TCGA.38.4626.01A	0	3674	57	female	NA	T2b	N0	M0
TCGA.38.4627.01A	1	1147	64	female	stage IIa	T1b	N1	M0
TCGA.38.4628.01A	1	1492	65	female	stage IIb	T2	N1	M0
TCGA.38.4629.01A	1	864	68	male	stage IIb	T3	N0	M0
TCGA.38.4630.01A	1	1073	75	female	stage Ib	T2	N0	M0
TCGA.38.4631.01A	1	354	72	female	stage Ib	T2	N0	M0
TCGA.38.4632.01A	1	1357	42	male	stage IV	T2	N1	M1
TCGA.38.6178.01A	0	448	70	female	stage IIIa	T2b	N2	NA
TCGA.38.7271.01A	1	800	72	female	stage Ia	T1	N0	M0
TCGA.38.A44F.01A	0	133	80	male	stage Ib	T2a	N0	M0
TCGA.44.2655.01A	0	1324	65	female	stage Ia	T1	N0	M0
TCGA.44.2656.01A	0	1429	59	male	stage Ib	T2	N0	M0
TCGA.44.2657.01A	0	1351	74	female	stage Ib	T2	NX	M0
TCGA.44.2659.01A	0	1367	65	female	stage IIb	T1	N1	M0
TCGA.44.2661.01A	0	1159	69	female	stage Ia	T1	N0	M0
TCGA.44.2662.01A	0	1280	65	male	stage Ib	T2	N0	M0
TCGA.44.2665.01A	0	1301	55	female	stage IIb	T2	N1	M0
TCGA.44.2666.01A	1	97	43	male	stage Ib	T2	N0	M0
TCGA.44.2668.01A	1	761	51	male	stage Ib	T2	N0	M0
TCGA.44.3396.01A	0	1130	74	female	stage IIIa	T2	N2	M0
TCGA.44.3398.01A	0	1163	77	female	stage Ia	T1b	N0	M0
TCGA.44.3917.01A	0	1183	33	female	stage Ib	T2	N0	M0
TCGA.44.3918.01A	0	1036	60	female	stage Ia	T1	N0	M0
TCGA.44.3919.01A	1	1026	71	female	stage Ia	T1	N0	M0
TCGA.44.4112.01A	1	808	60	female	stage Ib	T2a	N0	M0
TCGA.44.5643.01A	0	1013	53	male	stage IIIa	T2b	N2	M0
TCGA.44.5644.01A	0	863	51	female	stage Ib	T2a	N0	NA
TCGA.44.5645.01A	0	852	61	female	stage Ia	T1	NX	NA
TCGA.44.6145.01A	0	595	62	female	stage Ia	T1	N0	M0
TCGA.44.6146.01A	0	728	64	male	stage IIb	T3	N0	M0
TCGA.44.6147.01A	0	845	67	female	stage Ia	T1b	NX	M0
TCGA.44.6148.01A	0	704	60	male	stage Ia	T1b	N0	M0
TCGA.44.6774.01A	0	658	56	female	stage IIIa	T1	N2	M0
TCGA.44.6775.01A	0	705	72	female	stage Ib	T2a	N0	MX
TCGA.44.6776.01A	0	2616	60	female	stage Ia	T1	N0	MX
TCGA.44.6777.01A	1	987	85	female	stage Ib	T2	NX	MX
TCGA.44.6778.01A	0	1864	59	male	stage Ia	T1	N0	MX
TCGA.44.6779.01A	1	500	50	female	stage IIb	T2	N1	MX
TCGA.44.7659.01A	0	691	70	male	stage Ia	T1b	N0	MX
TCGA.44.7660.01A	0	592	72	male	stage Ib	T2	N0	MX
TCGA.44.7661.01A	1	557	69	female	stage Ib	T2a	N0	M0
TCGA.44.7662.01A	0	218	61	male	stage Ib	T2a	N0	MX
TCGA.44.7667.01A	0	1097	49	female	stage IIb	T3	N0	MX
TCGA.44.7669.01A	1	574	59	male	stage IIa	T1b	N1	MX
TCGA.44.7670.01A	0	882	47	female	stage IIa	T1b	N1	M0
TCGA.44.7671.01A	0	889	64	male	stage Ib	T2a	N0	M0
TCGA.44.7672.01A	0	719	52	female	stage Ia	T1b	N0	M0
TCGA.44.8117.01A	0	385	54	female	stage Ib	T2a	N0	M0
TCGA.44.8119.01A	0	285	73	male	stage IIb	T3	N0	M0
TCGA.44.8120.01A	0	260	58	male	stage Ib	T2a	N0	M0
TCGA.44.A479.01A	0	486	73	female	stage Ib	T2	N0	MX
TCGA.44.A47A.01A	0	466	78	female	stage Ib	T2a	N0	MX
TCGA.44.A47B.01A	0	287	79	male	stage Ib	T2a	N0	M0
TCGA.44.A47G.01A	0	351	73	female	stage Ia	T1	N0	M0
TCGA.44.A4SS.01A	0	415	73	male	stage Ia	T1b	N0	M0
TCGA.44.A4SU.01A	1	409	67	female	stage Ia	T1a	N0	MX
TCGA.49.4486.01A	1	2318	72	male	stage Ia	T1	N0	M0
TCGA.49.4487.01A	1	855	72	female	stage Ia	T1	N0	M0
TCGA.49.4488.01A	1	869	74	female	stage Ia	T1	N0	MX
TCGA.49.4490.01A	1	385	45	female	stage IIIa	T3	N2	M0
TCGA.49.4494.01A	1	1081	77	male	stage IIIa	T3	N2	M0
TCGA.49.4501.01A	1	1421	67	female	stage Ib	T2	N0	M0
TCGA.49.4505.01A	1	428	61	female	stage IIb	T2	N1	M0
TCGA.49.4506.01A	1	999	68	female	stage IIb	T2	N1	M0
TCGA.49.4507.01A	1	268	73	female	stage IIIa	T3	N1	M0
TCGA.49.4510.01A	1	896	51	female	stage IIb	T2	N1	M0
TCGA.49.4512.01A	1	905	69	female	stage IIIa	T2	N2	MX
TCGA.49.4514.01A	0	1700	79	female	stage Ia	T1	N0	M0
TCGA.49.6742.01A	1	488	70	male	stage IIa	T2a	N1	M0
TCGA.49.6743.01A	0	1621	81	female	stage IIIa	T1	N2	MX
TCGA.49.6744.01A	0	1683	64	female	stage IIa	T2a	N1	MX
TCGA.49.6745.01A	0	522	82	male	stage IIIa	T2a	N2	M0
TCGA.49.6761.01A	0	354	68	female	stage IIIa	T1	N2	MX
TCGA.49.6767.01A	0	677	46	female	stage IIb	T3	N0	MX
TCGA.49.AAQV.01A	1	677	63	female	stage II	T1	N1	MX
TCGA.49.AAR0.01A	0	4765	57	male	stage Ia	T1	N0	MX
TCGA.49.AAR2.01A	0	2224	64	male	stage Ib	T2	N0	MX
TCGA.49.AAR3.01A	0	1893	69	male	stage IIb	T2	N1	MX
TCGA.49.AAR4.01A	1	879	51	male	stage IIIa	T2	N2	MX
TCGA.49.AAR9.01A	1	260	61	male	stage IIb	T3	N0	MX
TCGA.49.AARE.01A	1	1229	51	female	stage Ia	T1	N0	MX
TCGA.49.AARN.01A	1	1135	56	female	stage Ia	T1	N0	MX
TCGA.49.AARO.01A	0	3759	39	female	stage Ia	T1a	N0	MX
TCGA.49.AARQ.01A	0	6732	41	female	stage I	T2	N0	MX
TCGA.49.AARR.01A	0	4992	68	male	stage Ia	T1	N0	MX
TCGA.4B.A93V.01A	1	300	52	female	stage Ia	T1b	N0	M0
TCGA.50.5044.01A	1	624	72	female	stage IIIb	T4	N1	M0
TCGA.50.5045.01A	1	2174	57	female	NA	T2	N1	M0
TCGA.50.5049.01A	0	3094	70	male	stage Ia	T2	N0	M0
TCGA.50.5051.01A	1	478	42	female	stage IIIa	T2	N2	M0
TCGA.50.5055.01A	1	1830	79	female	stage IIa	T1	N1	M0
TCGA.50.5066.01A	0	1442	72	male	stage Ib	T2	N0	M0
TCGA.50.5068.01A	1	1499	59	female	stage IIb	T2	N1	MX
TCGA.50.5072.01A	1	250	74	male	stage IIIa	T2	N2	M0
TCGA.50.5930.01A	1	282	47	male	stage IIIa	T2	N2	M0
TCGA.50.5931.01A	1	434	75	female	stage Ib	T2	N0	M0
TCGA.50.5932.01A	1	1235	75	male	stage IIb	T2	N1	M0
TCGA.50.5933.01A	1	2393	72	male	stage IIIb	T4	N2	M0
TCGA.50.5935.01A	1	653	86	female	stage Ia	T1	N0	M0
TCGA.50.5936.01A	1	257	58	male	stage IIIa	T2	N2	M0
TCGA.50.5939.01A	1	460	85	male	stage Ib	T2	N0	M0
TCGA.50.5941.01A	0	1474	55	female	stage IIIa	T2a	N2	M0
TCGA.50.5942.01A	0	1847	67	female	stage Ia	T1	N0	M0
TCGA.50.5944.01A	0	1750	69	female	stage Ia	T1	N0	M0
TCGA.50.5946.01A	0	1617	62	male	stage Ia	T1	N0	MX
TCGA.50.6590.01A	1	1288	72	female	stage Ib	T2	N0	M0
TCGA.50.6591.01A	1	119	63	female	stage IV	T2	N0	M1
TCGA.50.6592.01A	1	777	71	female	stage Ib	T2	N0	M0
TCGA.50.6593.01A	1	336	49	female	stage IIIa	T1	N2	M0
TCGA.50.6594.01A	1	370	79	female	stage IIIa	T3	N2	M0
TCGA.50.6595.01A	1	189	74	female	stage IIIa	T2	N2	M0
TCGA.50.6597.01A	1	1268	79	female	stage Ib	T2	N0	M0
TCGA.50.7109.01A	1	308	60	male	stage Ia	T1	N0	M0
TCGA.50.8457.01A	0	1125	63	female	stage Ia	T1a	N0	M0
TCGA.50.8459.01A	0	1119	68	male	stage IIb	T3	N0	M0
TCGA.50.8460.01A	0	829	74	male	stage Ia	T1a	N0	M0
TCGA.53.7624.01A	1	1043	40	female	stage IV	T2	N0	M1
TCGA.53.7626.01A	1	929	76	female	stage IIa	T1	N1	M0
TCGA.53.7813.01A	0	424	51	female	stage IIIb	T4	N0	M0
TCGA.53.A4EZ.01A	0	1071	63	male	stage IIa	T2a	N1	MX
TCGA.55.1592.01A	1	701	65	male	stage Ia	T2	N0	M0
TCGA.55.1594.01A	0	1178	68	male	stage IIIa	T2	N2	M0
TCGA.55.1596.01A	0	2065	55	male	stage IIb	T2	N1	M0
TCGA.55.5899.01A	0	930	58	male	NA	T1a	N1	M0
TCGA.55.6543.01A	0	435	60	female	stage Ia	T1b	N0	MX
TCGA.55.6642.01A	0	2449	63	male	stage Ib	T2	N0	MX
TCGA.55.6712.01A	1	171	71	male	stage IIa	T2a	N1	MX
TCGA.55.6968.01A	1	1293	61	male	stage IV	T1	N0	M1
TCGA.55.6970.01A	1	464	67	female	stage IIIa	T2	N2	MX
TCGA.55.6971.01A	0	1400	59	female	stage Ib	T2	N0	MX
TCGA.55.6972.01A	1	1632	72	male	stage Ib	T2	N0	M0
TCGA.55.6975.01A	1	118	61	male	stage IIb	T2	N1	M0
TCGA.55.6978.01A	1	176	81	male	stage IIa	T2b	N0	MX
TCGA.55.6979.01A	1	237	59	female	stage IIb	T2	N1	M0
TCGA.55.6980.01A	0	2109	56	male	stage Ia	T1	N0	M0
TCGA.55.6981.01A	1	1379	53	female	stage IIIa	T1	N2	M0
TCGA.55.6982.01A	1	995	79	female	stage IIb	T2	N1	M0
TCGA.55.6983.01A	0	2823	81	male	stage IIb	T2	N1	M0
TCGA.55.6984.01A	1	760	71	female	stage IIb	T2	N1	M0
TCGA.55.6985.01A	0	1233	58	female	stage Ib	T2	N0	MX
TCGA.55.6986.01A	0	3261	74	female	stage Ib	T2	N0	M0
TCGA.55.6987.01A	0	2137	77	male	stage Ia	T1	N0	M0
TCGA.55.7227.01A	1	952	77	male	stage IIIa	T3	N1	MX
TCGA.55.7281.01A	0	872	70	female	stage Ia	T1b	N0	M0
TCGA.55.7283.01A	0	609	76	female	stage IIIa	T3	N2	MX
TCGA.55.7570.01A	0	824	60	male	stage Ia	T1a	N0	MX
TCGA.55.7573.01A	0	487	72	female	stage Ia	T1b	N0	MX
TCGA.55.7574.01A	1	995	64	female	stage Ib	T2a	N0	M0
TCGA.55.7576.01A	0	670	54	male	stage Ib	T2a	N0	M0
TCGA.55.7724.01A	0	705	76	female	stage Ib	T2a	N0	MX
TCGA.55.7725.01A	0	442	68	female	stage Ia	T1a	N0	MX
TCGA.55.7726.01A	0	652	72	female	stage Ia	T1b	N0	MX
TCGA.55.7727.01A	0	119	70	male	stage IIIa	T1a	N2	MX
TCGA.55.7728.01A	0	704	64	female	stage Ib	T2a	N0	MX
TCGA.55.7815.01A	0	773	76	male	stage Ib	T2a	N0	MX
TCGA.55.7816.01A	1	468	49	female	stage IV	TX	NX	MX
TCGA.55.7903.01A	0	567	64	male	stage Ia	T1b	N0	MX
TCGA.55.7907.01A	1	343	77	male	stage IIa	T2a	N1	MX
TCGA.55.7910.01A	0	1040	50	female	stage IIa	T2b	N0	M0
TCGA.55.7911.01A	0	537	70	female	stage Ia	T1a	N0	MX
TCGA.55.7914.01A	1	187	71	female	stage IIa	T1b	N1	MX
TCGA.55.7994.01A	0	603	81	male	stage IIb	T3	N0	MX
TCGA.55.7995.01A	0	889	73	female	stage Ia	T1b	N0	M0
TCGA.55.8085.01A	0	904	64	male	stage Ia	T1b	N0	M0
TCGA.55.8087.01A	0	462	59	female	stage Ib	T2a	N0	MX
TCGA.55.8089.01A	1	702	56	male	stage Ia	T1a	N0	M0
TCGA.55.8090.01A	1	598	80	male	stage Ia	T1a	N0	M0
TCGA.55.8091.01A	0	600	74	male	stage Ib	T2	N0	MX
TCGA.55.8092.01A	1	154	75	male	stage IIb	T3	N0	MX
TCGA.55.8094.01A	0	541	51	male	stage IV	T2b	N0	M1b
TCGA.55.8096.01A	1	719	67	female	stage Ib	T2a	N0	MX
TCGA.55.8097.01A	0	476	60	female	stage Ia	T1a	N0	MX
TCGA.55.8203.01A	0	547	69	female	stage Ia	T1b	N0	M0
TCGA.55.8204.01A	0	515	87	female	stage Ib	T2a	N0	MX
TCGA.55.8205.01A	0	599	76	female	stage IIa	T2b	N0	M0
TCGA.55.8206.01A	0	888	56	male	stage Ia	T1b	N0	M0
TCGA.55.8207.01A	0	977	73	male	stage Ib	T2a	N0	MX
TCGA.55.8208.01A	0	674	73	female	stage Ia	T1b	N0	M0
TCGA.55.8299.01A	1	469	61	female	stage Ia	T1b	N0	MX
TCGA.55.8301.01A	0	534	58	male	stage Ib	T2a	N0	MX
TCGA.55.8302.01A	0	478	54	male	stage Ib	T2	N0	MX
TCGA.55.8505.01A	0	440	62	male	stage IIIa	T1a	N2	MX
TCGA.55.8507.01A	0	418	53	male	stage Ia	T1a	N0	MX
TCGA.55.8508.01A	0	617	60	female	stage IIa	T2a	N1	MX
TCGA.55.8510.01A	0	539	55	female	stage Ib	T2a	N0	MX
TCGA.55.8511.01A	0	552	73	female	stage Ib	T2a	N0	MX
TCGA.55.8512.01A	1	607	41	male	stage IV	T1a	N1	M1b
TCGA.55.8513.01A	0	791	77	female	stage IIb	T3	N0	MX
TCGA.55.8514.01A	0	520	70	female	stage Ib	T2a	N0	MX
TCGA.55.8614.01A	0	536	76	male	stage Ib	T2a	N0	MX
TCGA.55.8615.01A	0	446	67	male	stage IIIa	T3	N2	MX
TCGA.55.8616.01A	0	48	58	female	stage Ib	T2a	N0	M0
TCGA.55.8619.01A	0	416	72	female	stage IIb	T3	N0	MX
TCGA.55.8620.01A	1	375	60	male	stage IV	T1a	N1	M1b
TCGA.55.8621.01A	0	515	75	female	stage Ia	T1a	N0	MX
TCGA.55.A48X.01A	0	689	63	female	stage IIa	T1b	N1	M0
TCGA.55.A48Y.01A	0	630	69	male	stage IIa	T2b	N0	M0
TCGA.55.A48Z.01A	0	651	60	female	stage IIIb	T1a	N3	MX
TCGA.55.A490.01A	1	99	78	male	stage IIa	T2b	N0	MX
TCGA.55.A491.01A	0	626	81	female	stage Ia	T1b	N0	MX
TCGA.55.A492.01A	0	596	70	female	stage Ia	T1a	N0	MX
TCGA.55.A494.01A	0	481	61	female	stage Ib	T2a	N0	MX
TCGA.55.A4DF.01A	1	440	88	male	stage Ia	T1b	N0	MX
TCGA.55.A4DG.01A	0	608	71	male	stage Ia	T1b	N0	MX
TCGA.55.A57B.01A	0	546	80	female	stage Ia	T1b	N0	M0
TCGA.62.8394.01A	1	139	65	female	stage IIIb	T4	N2	M0
TCGA.62.8395.01A	0	1216	80	female	stage IIb	T3	N0	M0
TCGA.62.8397.01A	0	1289	70	female	stage IIb	T3	N0	M0
TCGA.62.8398.01A	1	444	55	male	stage IIIa	T2	N2	M0
TCGA.62.8399.01A	0	2696	62	male	stage IIIa	T2	N2	M0
TCGA.62.8402.01A	1	1498	73	female	stage IIIa	T2	N2	M0
TCGA.62.A46O.01A	1	1454	65	female	stage Ib	T2	N0	M0
TCGA.62.A46P.01A	1	594	65	male	stage Ib	T2	N0	M0
TCGA.62.A46R.01A	1	1725	54	female	stage Ib	T2	N0	M0
TCGA.62.A46S.01A	1	1653	73	male	stage Ib	T2	N0	M0
TCGA.62.A46V.01A	0	2199	78	female	stage Ib	T2	N0	M0
TCGA.62.A46Y.01A	1	414	70	female	stage IIIa	T2	N2	M0
TCGA.62.A470.01A	1	1194	84	male	stage Ib	T2	N0	M0
TCGA.62.A471.01A	0	1246	64	male	stage IIb	T2b	N1	M0
TCGA.62.A472.01A	0	910	70	male	stage IIb	T3	N0	M0
TCGA.64.1676.01A	0	1728	58	male	stage Ia	T1a	N0	M0
TCGA.64.1677.01A	1	628	77	female	stage IIIa	T2	N2	M0
TCGA.64.1678.01A	0	1189	70	female	NA	T2b	N0	M0
TCGA.64.1679.01A	0	2488	58	female	stage IIIa	T1	N2	M0
TCGA.64.1680.01A	0	1126	63	male	stage IV	T2a	N2	M1
TCGA.64.1681.01A	1	1167	61	female	stage Ia	T1	N0	M0
TCGA.64.5774.01A	0	2676	60	male	stage Ib	T2	N0	M0
TCGA.64.5775.01A	1	62	71	male	stage IIIa	T4	N0	M0
TCGA.64.5778.01A	0	1305	60	male	stage Ib	T2	N0	M0
TCGA.64.5779.01A	0	864	61	male	stage IIIa	T2	N2	M0
TCGA.64.5781.01A	0	1559	55	female	stage Ib	T2	N0	M0
TCGA.64.5815.01A	0	866	74	male	stage IIb	T2	N1	M0
TCGA.67.3770.01A	0	610	70	female	stage Ia	T1	N0	M0
TCGA.67.3771.01A	0	610	77	female	stage Ia	T1	N0	M0
TCGA.67.3772.01A	0	573	82	female	stage Ib	T2	N0	M0
TCGA.67.3773.01A	0	427	84	female	stage Ib	T2	N0	M0
TCGA.67.3774.01A	0	385	73	female	stage Ib	T2	N0	M0
TCGA.67.6215.01A	0	174	52	female	stage Ib	T2a	N0	M0
TCGA.67.6216.01A	0	141	57	female	stage Ia	T1a	N0	M0
TCGA.67.6217.01A	0	422	73	female	stage IIa	T2a	N1	M0
TCGA.69.7760.01A	0	202	73	male	stage IIb	T3	N0	M0
TCGA.69.7761.01A	0	186	84	male	stage Ib	T2a	N0	MX
TCGA.69.7763.01A	0	690	69	male	stage Ia	T1b	N0	M0
TCGA.69.7764.01A	0	414	75	male	stage Ia	T1b	N0	M0
TCGA.69.7765.01A	0	165	56	male	NA	T4	N0	MX
TCGA.69.7973.01A	0	230	42	female	stage Ib	T2a	N0	M0
TCGA.69.7974.01A	0	184	54	female	stage IIIa	T2a	N2	MX
TCGA.69.7978.01A	0	134	59	male	stage IIb	T2b	N1	MX
TCGA.69.7979.01A	0	408	71	female	stage Ib	T2a	N0	MX
TCGA.69.7980.01A	0	411	70	female	stage I	T1b	N0	M0
TCGA.69.8253.01A	0	426	59	female	stage IIa	T1a	N1	MX
TCGA.69.8254.01A	0	409	85	male	NA	T2b	NA	NA
TCGA.69.8255.01A	0	129	71	male	stage Ia	T1a	N0	M0
TCGA.69.8453.01A	0	813	77	male	stage IIb	T3	N0	MX
TCGA.69.A59K.01A	0	591	60	female	stage IIb	T3	N0	M0
TCGA.71.6725.01A	0	256	48	female	stage Ib	T2	N0	M0
TCGA.71.8520.01A	1	210	60	female	stage Ib	T2	N0	M0
TCGA.73.4658.01A	1	1600	80	female	stage Ib	T2	N0	M0
TCGA.73.4659.01A	1	711	66	male	stage IIIa	T2	N2	M0
TCGA.73.4662.01A	0	2515	65	female	stage Ia	T1	N0	M0
TCGA.73.4666.01A	0	800	52	female	stage IV	T1	N0	M1
TCGA.73.4668.01A	0	467	66	female	stage IIb	T2	N1	M0
TCGA.73.4670.01A	0	131	69	female	stage IV	T2	N0	M1
TCGA.73.4675.01A	1	922	59	male	stage IIIa	T3	N1	M0
TCGA.73.4676.01A	1	281	45	male	stage IIa	T2a	N1	M0
TCGA.73.4677.01A	1	38	74	male	NA	T2a	N0	M0
TCGA.73.7498.01A	0	1189	58	female	stage Ia	T1b	N0	M0
TCGA.73.7499.01A	1	1531	81	female	stage Ib	T2a	N0	M0
TCGA.73.A9RS.01A	1	340	41	male	stage IIb	T3	N0	M0
TCGA.75.5125.01A	1	2027	NA	male	stage IIb	T2	N1	M0
TCGA.75.5146.01A	0	2368	NA	male	stage Ib	T2	N0	M0
TCGA.75.5147.01A	0	1333	NA	female	stage Ib	T2	N0	M0
TCGA.75.6206.01A	0	2590	NA	male	stage Ib	T2	N0	M0
TCGA.75.6212.01A	1	1516	NA	female	stage IIb	T2	N1	M0
TCGA.75.6214.01A	1	1115	NA	female	stage IIIa	T2	N2	M0
TCGA.75.7025.01A	0	3305	NA	male	stage Ib	T2	N0	M0
TCGA.75.7027.01A	0	3059	NA	male	stage Ib	T2	N0	M0
TCGA.78.7143.01A	1	4961	62	female	stage Ib	T2	N0	M0
TCGA.78.7145.01A	1	826	52	female	stage IV	T4	N1	M1
TCGA.78.7146.01A	1	173	71	female	stage IIIa	T2	N2	M0
TCGA.78.7147.01A	1	586	67	female	stage IIb	T2	N1	M0
TCGA.78.7148.01A	1	626	71	male	stage IIb	T2	N1	M0
TCGA.78.7149.01A	0	3940	71	male	stage IIIb	T4	N0	M0
TCGA.78.7150.01A	1	666	59	male	stage IIb	T2	N1	M0
TCGA.78.7152.01A	1	1215	65	male	stage Ib	T2	N0	M0
TCGA.78.7153.01A	0	3635	65	female	stage Ib	T2	N0	M0
TCGA.78.7154.01A	1	593	72	male	stage IIIa	T3	N2	M0
TCGA.78.7155.01A	1	1171	68	male	stage Ib	T2	N0	M0
TCGA.78.7156.01A	1	976	62	male	stage IV	T4	N1	M1
TCGA.78.7158.01A	1	179	59	female	stage IIIb	T4	N2	M0
TCGA.78.7159.01A	0	1974	60	female	stage Ia	T1	NX	M0
TCGA.78.7160.01A	1	697	61	male	stage IV	T4	N2	M1
TCGA.78.7161.01A	1	291	69	female	stage IIb	T3	N0	M0
TCGA.78.7162.01A	1	3169	75	male	stage Ia	T1	N0	M0
TCGA.78.7163.01A	0	7248	60	male	stage Ib	T2	N0	M0
TCGA.78.7166.01A	1	258	84	male	stage IIb	T2	N1	M0
TCGA.78.7167.01A	1	2681	77	male	stage IV	T2	N0	M1
TCGA.78.7220.01A	1	807	53	female	stage IIIa	T2	N2	M0
TCGA.78.7535.01A	1	949	45	male	stage Ib	T2	N0	M0
TCGA.78.7536.01A	1	244	69	male	stage IIIa	T2	N2	M0
TCGA.78.7537.01A	1	1622	72	male	stage Ib	T2	N0	M0
TCGA.78.7539.01A	0	791	75	female	stage IIa	T2b	N0	M0
TCGA.78.7540.01A	1	1197	66	female	stage Ib	T2	N0	M0
TCGA.78.7542.01A	1	321	56	male	stage Ib	T2	N0	M0
TCGA.78.7633.01A	1	1528	67	male	stage Ib	T2	N0	M0
TCGA.78.8640.01A	0	7062	59	male	stage IIa	T1	N1	M0
TCGA.78.8648.01A	1	1209	58	female	stage IIb	T3	N0	M0
TCGA.78.8655.01A	0	2360	77	female	stage Ia	T1	N0	M0
TCGA.78.8660.01A	1	321	69	male	stage IIb	T2	N1	M0
TCGA.78.8662.01A	1	3361	53	female	stage Ib	T2	N0	M0
TCGA.80.5608.01A	0	2832	NA	female	stage Ia	T1	N0	M0
TCGA.80.5611.01A	0	2595	NA	male	stage Ib	T2	N0	M0
TCGA.83.5908.01A	0	824	59	female	stage Ia	T1	N0	M0
TCGA.86.6562.01A	1	376	52	male	stage IIa	T2a	N1	M0
TCGA.86.6851.01A	0	179	73	female	stage IIa	T1b	N1	M0
TCGA.86.7701.01A	0	947	66	male	stage IV	T2	N0	M1
TCGA.86.7711.01A	1	1046	70	male	stage IIa	T2a	N1	M0
TCGA.86.7713.01A	0	1157	70	male	stage IIa	T2b	N0	M0
TCGA.86.7714.01A	1	625	61	female	stage IIIa	T1b	N2	M0
TCGA.86.7953.01A	0	997	69	female	stage Ia	T1b	N0	M0
TCGA.86.7954.01A	0	605	68	female	stage Ib	T2	N0	M0
TCGA.86.7955.01A	0	1072	62	male	stage Ib	T2a	N0	M0
TCGA.86.8054.01A	0	1148	61	male	stage IIb	T2b	N1	M0
TCGA.86.8055.01A	1	124	79	male	stage IIa	T2a	N1	M0
TCGA.86.8056.01A	0	139	63	female	stage IIIa	T4	N0	M0
TCGA.86.8073.01A	0	740	58	male	stage Ib	T2a	N0	M0
TCGA.86.8075.01A	1	694	66	female	stage Ib	T2	N0	M0
TCGA.86.8076.01A	0	993	42	male	stage Ia	T1	N0	M0
TCGA.86.8278.01A	0	944	63	female	stage IIb	T2	N1	M0
TCGA.86.8279.01A	0	949	46	male	stage IIa	T2a	N1	M0
TCGA.86.8280.01A	0	701	54	female	stage IIa	T2b	N0	M0
TCGA.86.8358.01A	0	653	44	male	stage Ib	T2a	N0	M0
TCGA.86.8359.01A	1	444	52	male	stage IIIa	T3	N2	M0
TCGA.86.8585.01A	0	353	57	male	stage Ib	T2a	N0	M0
TCGA.86.8668.01A	0	423	61	female	stage Ia	T1b	N0	M0
TCGA.86.8669.01A	0	938	64	male	stage Ia	T1b	N0	M0
TCGA.86.8671.01A	0	839	72	female	stage IIb	T2b	N1	M0
TCGA.86.8673.01A	0	862	61	male	stage Ib	T2	N0	M0
TCGA.86.8674.01A	0	806	50	male	stage IIa	T2a	N1	M0
TCGA.86.A456.01A	0	896	78	female	stage Ia	T1a	N0	M0
TCGA.86.A4D0.01A	1	116	48	male	stage IIa	T2b	N0	M0
TCGA.86.A4JF.01A	1	737	56	male	stage IIb	T3	N0	M0
TCGA.86.A4P7.01A	0	415	63	female	stage Ib	T2a	N0	M0
TCGA.86.A4P8.01A	0	805	59	female	stage IIIa	T1b	N2	MX
TCGA.91.6828.01A	0	323	70	male	stage Ia	T1a	N0	M0
TCGA.91.6829.01A	1	1258	78	male	stage Ib	T2	N0	MX
TCGA.91.6830.01A	0	60	65	female	stage IIa	T1	N1	MX
TCGA.91.6831.01A	0	310	66	male	stage Ib	T2	N0	MX
TCGA.91.6835.01A	0	79	81	female	stage Ia	T1	N0	M0
TCGA.91.6836.01A	0	417	52	female	stage Ib	T2	N0	MX
TCGA.91.6840.01A	0	372	59	female	stage Ia	T1b	N0	M0
TCGA.91.6847.01A	0	842	62	female	stage Ib	T2	N0	MX
TCGA.91.6848.01A	0	224	59	male	stage IIIa	T2	N2	MX
TCGA.91.6849.01A	0	35	75	female	stage IIIa	T2	N2	MX
TCGA.91.7771.01A	0	492	62	male	stage IIb	T3	N0	MX
TCGA.91.8496.01A	0	505	63	female	stage Ib	T2a	NX	MX
TCGA.91.8497.01A	1	434	75	female	stage Ia	T1a	N0	MX
TCGA.91.8499.01A	0	36	76	female	stage Ia	T1b	N0	MX
TCGA.91.A4BC.01A	0	44	59	male	stage IIa	T2b	N0	MX
TCGA.91.A4BD.01A	0	603	78	male	stage IIa	T1b	N1	MX
TCGA.93.7347.01A	0	683	76	female	stage Ia	T1a	N0	MX
TCGA.93.7348.01A	0	531	75	female	stage Ia	T1a	N0	MX
TCGA.93.8067.01A	0	186	77	male	stage Ib	T2a	N0	MX
TCGA.93.A4JN.01A	0	718	71	male	stage IV	T2a	N0	M1a
TCGA.93.A4JO.01A	1	33	70	male	stage Ia	T1a	N0	MX
TCGA.93.A4JP.01A	0	578	64	male	stage IV	TX	NX	M1b
TCGA.93.A4JQ.01A	0	526	49	male	stage Ia	T1b	N0	MX
TCGA.95.7039.01A	0	1272	54	female	stage IIb	T3	N0	MX
TCGA.95.7043.01A	1	503	63	female	stage Ia	T1a	N0	MX
TCGA.95.7562.01A	1	87	71	male	stage IIa	T2a	N1	M0
TCGA.95.7567.01A	0	568	61	male	stage IIb	T2b	N1	M0
TCGA.95.7944.01A	0	377	71	male	stage Ia	T1a	N0	M0
TCGA.95.7947.01A	0	477	67	male	stage Ia	T1a	N0	M0
TCGA.95.7948.01A	0	476	42	female	stage Ib	T2a	N0	M0
TCGA.95.8039.01A	0	830	72	male	stage Ia	T1	N0	MX
TCGA.95.8494.01A	0	84	67	male	stage IIa	T2a	N1	M0
TCGA.95.A4VK.01A	0	651	74	female	stage IIIa	T2b	N2	M0
TCGA.95.A4VN.01A	0	553	62	female	stage IIa	T2a	N1	M0
TCGA.95.A4VP.01A	0	605	66	female	stage IIIa	T2b	N2	M0
TCGA.97.7546.01A	0	1285	76	female	stage Ia	T1	N0	MX
TCGA.97.7547.01A	0	1965	67	female	stage Ib	T2	N0	MX
TCGA.97.7552.01A	0	1932	70	male	stage Ib	T2	N0	MX
TCGA.97.7553.01A	0	1870	58	female	stage Ia	T1	N0	MX
TCGA.97.7554.01A	0	775	83	female	stage IIIa	T2a	N2	M0
TCGA.97.7937.01A	0	564	65	male	stage Ib	T2a	N0	MX
TCGA.97.7941.01A	0	484	72	female	stage Ia	T1b	N0	MX
TCGA.97.8171.01A	0	568	81	male	stage IV	T2a	N2	M1a
TCGA.97.8172.01A	0	545	75	female	stage Ib	T2a	N0	M0
TCGA.97.8174.01A	1	164	67	male	stage IIa	T2b	N0	M0
TCGA.97.8175.01A	0	551	55	female	stage Ib	T2a	N0	M0
TCGA.97.8176.01A	1	468	63	male	stage IIIa	T3	N1	M0
TCGA.97.8177.01A	0	499	59	female	stage Ib	T2a	N0	M0
TCGA.97.8179.01A	0	435	72	male	stage Ia	T1a	N0	M0
TCGA.97.8547.01A	0	657	78	female	stage IIIa	T2a	N2	MX
TCGA.97.8552.01A	0	626	55	female	stage I	T1a	N0	MX
TCGA.97.A4LX.01A	0	614	81	male	stage Ib	T2a	N0	M0
TCGA.97.A4M0.01A	0	652	60	female	stage Ib	T2a	N0	M0
TCGA.97.A4M1.01A	0	601	52	female	stage Ia	T1a	N0	M0
TCGA.97.A4M2.01A	0	624	66	male	stage Ia	T1a	N0	M0
TCGA.97.A4M3.01A	0	540	69	female	stage Ia	T1b	N0	M0
TCGA.97.A4M5.01A	0	634	83	male	stage Ia	T1b	N0	M0
TCGA.97.A4M6.01A	0	568	45	female	stage Ia	T1a	N0	M0
TCGA.97.A4M7.01A	0	629	74	male	stage Ia	T1b	N0	M0
TCGA.99.7458.01A	0	747	74	female	stage IIIa	T4	N0	M0
TCGA.99.8025.01A	0	1060	72	female	stage IIIa	T3	N2	M0
TCGA.99.8028.01A	0	1118	50	female	stage Ia	T1a	N0	M0
TCGA.99.8032.01A	0	44	61	male	stage Ia	T1a	N0	M0
TCGA.99.8033.01A	1	656	74	female	stage IV	TX	NX	M1
TCGA.99.AA5R.01A	0	658	70	female	stage Ia	T1a	N0	M0
TCGA.J2.8192.01A	0	739	65	female	stage IIa	T2a	N1	MX
TCGA.J2.8194.01A	0	724	69	female	stage IIb	T3	N0	MX
TCGA.J2.A4AD.01A	1	550	61	female	stage Ia	T1a	N0	MX
TCGA.J2.A4AE.01A	0	1079	77	female	stage Ia	T1a	N0	MX
TCGA.J2.A4AG.01A	0	988	66	female	stage Ia	T1b	N0	MX
TCGA.L4.A4E5.01A	0	578	48	female	stage I	T1	N0	M0
TCGA.L4.A4E6.01A	0	435	67	male	stage Ia	T1	N0	M0
TCGA.L9.A443.01A	1	193	63	female	stage Ia	T1a	N0	MX
TCGA.L9.A444.01A	0	307	60	female	stage Ia	T1a	N0	MX
TCGA.L9.A50W.01A	1	442	75	male	stage IIa	T1b	N1	MX
TCGA.L9.A5IP.01A	1	58	40	female	stage IV	T3	N2	M1b
TCGA.L9.A743.01A	0	664	56	male	stage IIa	T2a	N1	M0
TCGA.L9.A7SV.01A	0	565	69	male	stage IIa	T2a	N1	M0
TCGA.L9.A8F4.01A	0	476	64	female	stage Ib	T2a	N0	MX
TCGA.MN.A4N1.01A	0	827	60	male	stage IIa	T2a	N1	M0
TCGA.MN.A4N4.01A	0	1175	57	male	stage Ia	T1b	N0	M0
TCGA.MN.A4N5.01A	0	84	63	male	stage Ia	T1a	N0	M0
TCGA.MP.A4SV.01A	1	2620	67	male	stage Ib	T2	N0	M0
TCGA.MP.A4SW.01A	1	1778	53	male	stage IIb	T2	N1	M0
TCGA.MP.A4SY.01A	1	1501	61	male	stage IIb	T2	N1	M0
TCGA.MP.A4T4.01A	1	2617	68	female	stage IIb	T2	N1	M0
TCGA.MP.A4T6.01A	1	1790	76	female	stage IIIa	T1	N2	MX
TCGA.MP.A4T7.01A	1	167	75	female	stage IV	T2	N0	M1
TCGA.MP.A4T8.01A	1	161	68	male	stage IIIa	T2	N2	M0
TCGA.MP.A4T9.01A	1	1265	54	female	stage IIIa	T2	N2	MX
TCGA.MP.A4TA.01A	1	950	75	female	stage Ia	T1	N0	M0
TCGA.MP.A4TC.01A	1	74	77	male	stage IIIa	T1	N2	M0
TCGA.MP.A4TD.01A	1	307	71	male	stage IIIa	T2	N2	M0
TCGA.MP.A4TE.01A	1	896	56	male	stage IIa	T2b	N0	MX
TCGA.MP.A4TF.01A	1	336	58	female	stage IIa	T2b	N0	M0
TCGA.MP.A4TH.01A	0	741	70	female	stage Ia	T1a	N0	M0
TCGA.MP.A4TI.01A	1	429	72	male	stage IIa	T2a	N1	M0
TCGA.MP.A4TJ.01A	1	339	62	female	stage Ia	T1	N0	M0
TCGA.MP.A4TK.01A	1	582	56	female	stage IIb	T2	N1	MX
TCGA.MP.A5C7.01A	0	2248	76	female	stage Ib	T2	N0	M0
TCGA.NJ.A4YF.01A	0	2161	50	female	stage Ia	T1	N0	M0
TCGA.NJ.A4YG.01A	0	2261	65	male	stage Ib	T2		M0
TCGA.NJ.A4YP.01A	0	50	52	male	stage Ib	T2a	N0	M0
TCGA.NJ.A4YQ.01A	0	1432	69	female	stage Ia	T1b	N0	M0
TCGA.NJ.A55R.01A	0	603	67	male	stage Ia	T1b	N0	MX
TCGA.NJ.A7XG.01A	0	617	49	male	stage IIIa	T4	N1	M0
TCGA.O1.A52J.01A	1	1798	74	female	stage Ia	T1	N0	MX
TCGA.S2.AA1A.01A	0	513	68	female	stage Ia	T1b	N0	M0

## Sheet: TableS2
Table S2 A total of 326 patients with complete clinicopathological data.
sample	OS	OS.time	age	gender	stage	T	N	M
TCGA.05.4249.01A	0	1523	67	male	stage I	T2	N1	M0
TCGA.05.4250.01A	1	121	79	female	stage III	T3	N2	M0
TCGA.05.4382.01A	0	607	68	male	stage I	T2	N1	M0
TCGA.05.4384.01A	0	426	66	male	stage III	T2	N3	M0
TCGA.05.4389.01A	0	1369	70	male	stage I	T1	N1	M0
TCGA.05.4390.01A	0	1126	58	female	stage I	T2	N1	M0
TCGA.05.4396.01A	1	303	76	male	stage III	T4	N2	M0
TCGA.05.4397.01A	1	731	65	male	stage II	T2	N2	M0
TCGA.05.4398.01A	0	1431	47	female	stage III	T4	N4	M0
TCGA.05.4403.01A	0	578	76	male	stage I	T2	N1	M0
TCGA.05.4405.01A	0	610	74	female	stage I	T2	N1	M0
TCGA.05.4415.01A	1	91	57	male	stage III	T4	N3	M0
TCGA.05.4417.01A	0	455	51	female	stage I	T2	N1	M0
TCGA.05.4418.01A	1	274	69	male	stage III	T3	N3	M0
TCGA.05.4420.01A	0	912	41	male	stage I	T2	N1	M0
TCGA.05.4422.01A	0	365	68	male	stage I	T2	N1	M0
TCGA.05.4424.01A	0	913	70	male	stage II	T3	N1	M0
TCGA.05.4425.01A	0	669	70	female	stage IV	T2	N1	M1
TCGA.05.4426.01A	0	791	71	male	stage I	T2	N1	M0
TCGA.05.4427.01A	0	791	65	female	stage II	T2	N2	M0
TCGA.05.4430.01A	0	761	59	female	stage I	T2	N1	M0
TCGA.05.4432.01A	0	761	66	male	stage II	T2	N2	M0
TCGA.05.4433.01A	0	730	82	male	stage I	T2	N1	M0
TCGA.05.4434.01A	1	457	67	female	stage IV	T4	N2	M1
TCGA.05.5420.01A	0	457	67	male	stage III	T2	N3	M0
TCGA.05.5423.01A	0	151	65	male	stage II	T2	N2	M0
TCGA.05.5425.01A	0	882	68	male	stage II	T2	N2	M0
TCGA.05.5428.01A	0	670	57	male	stage II	T1	N2	M0
TCGA.05.5429.01A	1	275	60	male	stage III	T3	N3	M0
TCGA.05.5715.01A	0	62	69	female	stage I	T2	N1	M0
TCGA.35.4122.01A	0	225	69	male	stage I	T1	N1	M0
TCGA.35.4123.01A	0	182	38	male	stage I	T1	N1	M0
TCGA.35.5375.01A	0	264	61	male	stage III	T2	N3	M0
TCGA.38.4625.01A	0	2973	66	female	stage I	T2	N1	M0
TCGA.38.4627.01A	1	1147	64	female	stage II	T1	N2	M0
TCGA.38.4628.01A	1	1492	65	female	stage II	T2	N2	M0
TCGA.38.4629.01A	1	864	68	male	stage II	T3	N1	M0
TCGA.38.4630.01A	1	1073	75	female	stage I	T2	N1	M0
TCGA.38.4631.01A	1	354	72	female	stage I	T2	N1	M0
TCGA.38.4632.01A	1	1357	42	male	stage IV	T2	N2	M1
TCGA.38.7271.01A	1	800	72	female	stage I	T1	N1	M0
TCGA.38.A44F.01A	0	133	80	male	stage I	T2	N1	M0
TCGA.44.2655.01A	0	1324	65	female	stage I	T1	N1	M0
TCGA.44.2656.01A	0	1429	59	male	stage I	T2	N1	M0
TCGA.44.2659.01A	0	1367	65	female	stage II	T1	N2	M0
TCGA.44.2661.01A	0	1159	69	female	stage I	T1	N1	M0
TCGA.44.2662.01A	0	1280	65	male	stage I	T2	N1	M0
TCGA.44.2665.01A	0	1301	55	female	stage II	T2	N2	M0
TCGA.44.2666.01A	1	97	43	male	stage I	T2	N1	M0
TCGA.44.2668.01A	1	761	51	male	stage I	T2	N1	M0
TCGA.44.3396.01A	0	1130	74	female	stage III	T2	N3	M0
TCGA.44.3398.01A	0	1163	77	female	stage I	T1	N1	M0
TCGA.44.3917.01A	0	1183	33	female	stage I	T2	N1	M0
TCGA.44.3918.01A	0	1036	60	female	stage I	T1	N1	M0
TCGA.44.3919.01A	1	1026	71	female	stage I	T1	N1	M0
TCGA.44.4112.01A	1	808	60	female	stage I	T2	N1	M0
TCGA.44.5643.01A	0	1013	53	male	stage III	T2	N3	M0
TCGA.44.6145.01A	0	595	62	female	stage I	T1	N1	M0
TCGA.44.6146.01A	0	728	64	male	stage II	T3	N1	M0
TCGA.44.6148.01A	0	704	60	male	stage I	T1	N1	M0
TCGA.44.6774.01A	0	658	56	female	stage III	T1	N3	M0
TCGA.44.7661.01A	1	557	69	female	stage I	T2	N1	M0
TCGA.44.7670.01A	0	882	47	female	stage II	T1	N2	M0
TCGA.44.7671.01A	0	889	64	male	stage I	T2	N1	M0
TCGA.44.7672.01A	0	719	52	female	stage I	T1	N1	M0
TCGA.44.8117.01A	0	385	54	female	stage I	T2	N1	M0
TCGA.44.8119.01A	0	285	73	male	stage II	T3	N1	M0
TCGA.44.8120.01A	0	260	58	male	stage I	T2	N1	M0
TCGA.44.A47B.01A	0	287	79	male	stage I	T2	N1	M0
TCGA.44.A47G.01A	0	351	73	female	stage I	T1	N1	M0
TCGA.44.A4SS.01A	0	415	73	male	stage I	T1	N1	M0
TCGA.49.4486.01A	1	2318	72	male	stage I	T1	N1	M0
TCGA.49.4487.01A	1	855	72	female	stage I	T1	N1	M0
TCGA.49.4490.01A	1	385	45	female	stage III	T3	N3	M0
TCGA.49.4494.01A	1	1081	77	male	stage III	T3	N3	M0
TCGA.49.4501.01A	1	1421	67	female	stage I	T2	N1	M0
TCGA.49.4505.01A	1	428	61	female	stage II	T2	N2	M0
TCGA.49.4506.01A	1	999	68	female	stage II	T2	N2	M0
TCGA.49.4507.01A	1	268	73	female	stage III	T3	N2	M0
TCGA.49.4510.01A	1	896	51	female	stage II	T2	N2	M0
TCGA.49.4514.01A	0	1700	79	female	stage I	T1	N1	M0
TCGA.49.6742.01A	1	488	70	male	stage II	T2	N2	M0
TCGA.49.6745.01A	0	522	82	male	stage III	T2	N3	M0
TCGA.4B.A93V.01A	1	300	52	female	stage I	T1	N1	M0
TCGA.50.5044.01A	1	624	72	female	stage III	T4	N2	M0
TCGA.50.5049.01A	0	3094	70	male	stage I	T2	N1	M0
TCGA.50.5051.01A	1	478	42	female	stage III	T2	N3	M0
TCGA.50.5055.01A	1	1830	79	female	stage II	T1	N2	M0
TCGA.50.5066.01A	0	1442	72	male	stage I	T2	N1	M0
TCGA.50.5072.01A	1	250	74	male	stage III	T2	N3	M0
TCGA.50.5930.01A	1	282	47	male	stage III	T2	N3	M0
TCGA.50.5931.01A	1	434	75	female	stage I	T2	N1	M0
TCGA.50.5932.01A	1	1235	75	male	stage II	T2	N2	M0
TCGA.50.5933.01A	1	2393	72	male	stage III	T4	N3	M0
TCGA.50.5935.01A	1	653	86	female	stage I	T1	N1	M0
TCGA.50.5936.01A	1	257	58	male	stage III	T2	N3	M0
TCGA.50.5939.01A	1	460	85	male	stage I	T2	N1	M0
TCGA.50.5941.01A	0	1474	55	female	stage III	T2	N3	M0
TCGA.50.5942.01A	0	1847	67	female	stage I	T1	N1	M0
TCGA.50.5944.01A	0	1750	69	female	stage I	T1	N1	M0
TCGA.50.6590.01A	1	1288	72	female	stage I	T2	N1	M0
TCGA.50.6591.01A	1	119	63	female	stage IV	T2	N1	M1
TCGA.50.6592.01A	1	777	71	female	stage I	T2	N1	M0
TCGA.50.6593.01A	1	336	49	female	stage III	T1	N3	M0
TCGA.50.6594.01A	1	370	79	female	stage III	T3	N3	M0
TCGA.50.6595.01A	1	189	74	female	stage III	T2	N3	M0
TCGA.50.6597.01A	1	1268	79	female	stage I	T2	N1	M0
TCGA.50.7109.01A	1	308	60	male	stage I	T1	N1	M0
TCGA.50.8457.01A	0	1125	63	female	stage I	T1	N1	M0
TCGA.50.8459.01A	0	1119	68	male	stage II	T3	N1	M0
TCGA.50.8460.01A	0	829	74	male	stage I	T1	N1	M0
TCGA.53.7624.01A	1	1043	40	female	stage IV	T2	N1	M1
TCGA.53.7626.01A	1	929	76	female	stage II	T1	N2	M0
TCGA.53.7813.01A	0	424	51	female	stage III	T4	N1	M0
TCGA.55.1592.01A	1	701	65	male	stage I	T2	N1	M0
TCGA.55.1594.01A	0	1178	68	male	stage III	T2	N3	M0
TCGA.55.1596.01A	0	2065	55	male	stage II	T2	N2	M0
TCGA.55.6968.01A	1	1293	61	male	stage IV	T1	N1	M1
TCGA.55.6972.01A	1	1632	72	male	stage I	T2	N1	M0
TCGA.55.6975.01A	1	118	61	male	stage II	T2	N2	M0
TCGA.55.6979.01A	1	237	59	female	stage II	T2	N2	M0
TCGA.55.6980.01A	0	2109	56	male	stage I	T1	N1	M0
TCGA.55.6981.01A	1	1379	53	female	stage III	T1	N3	M0
TCGA.55.6982.01A	1	995	79	female	stage II	T2	N2	M0
TCGA.55.6983.01A	0	2823	81	male	stage II	T2	N2	M0
TCGA.55.6984.01A	1	760	71	female	stage II	T2	N2	M0
TCGA.55.6986.01A	0	3261	74	female	stage I	T2	N1	M0
TCGA.55.6987.01A	0	2137	77	male	stage I	T1	N1	M0
TCGA.55.7281.01A	0	872	70	female	stage I	T1	N1	M0
TCGA.55.7574.01A	1	995	64	female	stage I	T2	N1	M0
TCGA.55.7576.01A	0	670	54	male	stage I	T2	N1	M0
TCGA.55.7910.01A	0	1040	50	female	stage II	T2	N1	M0
TCGA.55.7995.01A	0	889	73	female	stage I	T1	N1	M0
TCGA.55.8085.01A	0	904	64	male	stage I	T1	N1	M0
TCGA.55.8089.01A	1	702	56	male	stage I	T1	N1	M0
TCGA.55.8090.01A	1	598	80	male	stage I	T1	N1	M0
TCGA.55.8094.01A	0	541	51	male	stage IV	T2	N1	M1
TCGA.55.8203.01A	0	547	69	female	stage I	T1	N1	M0
TCGA.55.8205.01A	0	599	76	female	stage II	T2	N1	M0
TCGA.55.8206.01A	0	888	56	male	stage I	T1	N1	M0
TCGA.55.8208.01A	0	674	73	female	stage I	T1	N1	M0
TCGA.55.8512.01A	1	607	41	male	stage IV	T1	N2	M1
TCGA.55.8616.01A	0	48	58	female	stage I	T2	N1	M0
TCGA.55.8620.01A	1	375	60	male	stage IV	T1	N2	M1
TCGA.55.A48X.01A	0	689	63	female	stage II	T1	N2	M0
TCGA.55.A48Y.01A	0	630	69	male	stage II	T2	N1	M0
TCGA.55.A57B.01A	0	546	80	female	stage I	T1	N1	M0
TCGA.62.8394.01A	1	139	65	female	stage III	T4	N3	M0
TCGA.62.8395.01A	0	1216	80	female	stage II	T3	N1	M0
TCGA.62.8397.01A	0	1289	70	female	stage II	T3	N1	M0
TCGA.62.8398.01A	1	444	55	male	stage III	T2	N3	M0
TCGA.62.8399.01A	0	2696	62	male	stage III	T2	N3	M0
TCGA.62.8402.01A	1	1498	73	female	stage III	T2	N3	M0
TCGA.62.A46O.01A	1	1454	65	female	stage I	T2	N1	M0
TCGA.62.A46P.01A	1	594	65	male	stage I	T2	N1	M0
TCGA.62.A46R.01A	1	1725	54	female	stage I	T2	N1	M0
TCGA.62.A46S.01A	1	1653	73	male	stage I	T2	N1	M0
TCGA.62.A46V.01A	0	2199	78	female	stage I	T2	N1	M0
TCGA.62.A46Y.01A	1	414	70	female	stage III	T2	N3	M0
TCGA.62.A470.01A	1	1194	84	male	stage I	T2	N1	M0
TCGA.62.A471.01A	0	1246	64	male	stage II	T2	N2	M0
TCGA.62.A472.01A	0	910	70	male	stage II	T3	N1	M0
TCGA.64.1676.01A	0	1728	58	male	stage I	T1	N1	M0
TCGA.64.1677.01A	1	628	77	female	stage III	T2	N3	M0
TCGA.64.1679.01A	0	2488	58	female	stage III	T1	N3	M0
TCGA.64.1680.01A	0	1126	63	male	stage IV	T2	N3	M1
TCGA.64.1681.01A	1	1167	61	female	stage I	T1	N1	M0
TCGA.64.5774.01A	0	2676	60	male	stage I	T2	N1	M0
TCGA.64.5775.01A	1	62	71	male	stage III	T4	N1	M0
TCGA.64.5778.01A	0	1305	60	male	stage I	T2	N1	M0
TCGA.64.5779.01A	0	864	61	male	stage III	T2	N3	M0
TCGA.64.5781.01A	0	1559	55	female	stage I	T2	N1	M0
TCGA.64.5815.01A	0	866	74	male	stage II	T2	N2	M0
TCGA.67.3770.01A	0	610	70	female	stage I	T1	N1	M0
TCGA.67.3771.01A	0	610	77	female	stage I	T1	N1	M0
TCGA.67.3772.01A	0	573	82	female	stage I	T2	N1	M0
TCGA.67.3773.01A	0	427	84	female	stage I	T2	N1	M0
TCGA.67.3774.01A	0	385	73	female	stage I	T2	N1	M0
TCGA.67.6215.01A	0	174	52	female	stage I	T2	N1	M0
TCGA.67.6216.01A	0	141	57	female	stage I	T1	N1	M0
TCGA.67.6217.01A	0	422	73	female	stage II	T2	N2	M0
TCGA.69.7760.01A	0	202	73	male	stage II	T3	N1	M0
TCGA.69.7763.01A	0	690	69	male	stage I	T1	N1	M0
TCGA.69.7764.01A	0	414	75	male	stage I	T1	N1	M0
TCGA.69.7973.01A	0	230	42	female	stage I	T2	N1	M0
TCGA.69.7980.01A	0	411	70	female	stage I	T1	N1	M0
TCGA.69.8255.01A	0	129	71	male	stage I	T1	N1	M0
TCGA.69.A59K.01A	0	591	60	female	stage II	T3	N1	M0
TCGA.71.6725.01A	0	256	48	female	stage I	T2	N1	M0
TCGA.71.8520.01A	1	210	60	female	stage I	T2	N1	M0
TCGA.73.4658.01A	1	1600	80	female	stage I	T2	N1	M0
TCGA.73.4659.01A	1	711	66	male	stage III	T2	N3	M0
TCGA.73.4662.01A	0	2515	65	female	stage I	T1	N1	M0
TCGA.73.4666.01A	0	800	52	female	stage IV	T1	N1	M1
TCGA.73.4668.01A	0	467	66	female	stage II	T2	N2	M0
TCGA.73.4670.01A	0	131	69	female	stage IV	T2	N1	M1
TCGA.73.4675.01A	1	922	59	male	stage III	T3	N2	M0
TCGA.73.4676.01A	1	281	45	male	stage II	T2	N2	M0
TCGA.73.7498.01A	0	1189	58	female	stage I	T1	N1	M0
TCGA.73.7499.01A	1	1531	81	female	stage I	T2	N1	M0
TCGA.73.A9RS.01A	1	340	41	male	stage II	T3	N1	M0
TCGA.78.7143.01A	1	4961	62	female	stage I	T2	N1	M0
TCGA.78.7145.01A	1	826	52	female	stage IV	T4	N2	M1
TCGA.78.7146.01A	1	173	71	female	stage III	T2	N3	M0
TCGA.78.7147.01A	1	586	67	female	stage II	T2	N2	M0
TCGA.78.7148.01A	1	626	71	male	stage II	T2	N2	M0
TCGA.78.7149.01A	0	3940	71	male	stage III	T4	N1	M0
TCGA.78.7150.01A	1	666	59	male	stage II	T2	N2	M0
TCGA.78.7152.01A	1	1215	65	male	stage I	T2	N1	M0
TCGA.78.7153.01A	0	3635	65	female	stage I	T2	N1	M0
TCGA.78.7154.01A	1	593	72	male	stage III	T3	N3	M0
TCGA.78.7155.01A	1	1171	68	male	stage I	T2	N1	M0
TCGA.78.7156.01A	1	976	62	male	stage IV	T4	N2	M1
TCGA.78.7158.01A	1	179	59	female	stage III	T4	N3	M0
TCGA.78.7160.01A	1	697	61	male	stage IV	T4	N3	M1
TCGA.78.7161.01A	1	291	69	female	stage II	T3	N1	M0
TCGA.78.7162.01A	1	3169	75	male	stage I	T1	N1	M0
TCGA.78.7163.01A	0	7248	60	male	stage I	T2	N1	M0
TCGA.78.7166.01A	1	258	84	male	stage II	T2	N2	M0
TCGA.78.7167.01A	1	2681	77	male	stage IV	T2	N1	M1
TCGA.78.7220.01A	1	807	53	female	stage III	T2	N3	M0
TCGA.78.7535.01A	1	949	45	male	stage I	T2	N1	M0
TCGA.78.7536.01A	1	244	69	male	stage III	T2	N3	M0
TCGA.78.7537.01A	1	1622	72	male	stage I	T2	N1	M0
TCGA.78.7539.01A	0	791	75	female	stage II	T2	N1	M0
TCGA.78.7540.01A	1	1197	66	female	stage I	T2	N1	M0
TCGA.78.7542.01A	1	321	56	male	stage I	T2	N1	M0
TCGA.78.7633.01A	1	1528	67	male	stage I	T2	N1	M0
TCGA.78.8640.01A	0	7062	59	male	stage II	T1	N2	M0
TCGA.78.8648.01A	1	1209	58	female	stage II	T3	N1	M0
TCGA.78.8655.01A	0	2360	77	female	stage I	T1	N1	M0
TCGA.78.8660.01A	1	321	69	male	stage II	T2	N2	M0
TCGA.78.8662.01A	1	3361	53	female	stage I	T2	N1	M0
TCGA.83.5908.01A	0	824	59	female	stage I	T1	N1	M0
TCGA.86.6562.01A	1	376	52	male	stage II	T2	N2	M0
TCGA.86.6851.01A	0	179	73	female	stage II	T1	N2	M0
TCGA.86.7701.01A	0	947	66	male	stage IV	T2	N1	M1
TCGA.86.7711.01A	1	1046	70	male	stage II	T2	N2	M0
TCGA.86.7713.01A	0	1157	70	male	stage II	T2	N1	M0
TCGA.86.7714.01A	1	625	61	female	stage III	T1	N3	M0
TCGA.86.7953.01A	0	997	69	female	stage I	T1	N1	M0
TCGA.86.7954.01A	0	605	68	female	stage I	T2	N1	M0
TCGA.86.7955.01A	0	1072	62	male	stage I	T2	N1	M0
TCGA.86.8054.01A	0	1148	61	male	stage II	T2	N2	M0
TCGA.86.8055.01A	1	124	79	male	stage II	T2	N2	M0
TCGA.86.8056.01A	0	139	63	female	stage III	T4	N1	M0
TCGA.86.8073.01A	0	740	58	male	stage I	T2	N1	M0
TCGA.86.8075.01A	1	694	66	female	stage I	T2	N1	M0
TCGA.86.8076.01A	0	993	42	male	stage I	T1	N1	M0
TCGA.86.8278.01A	0	944	63	female	stage II	T2	N2	M0
TCGA.86.8279.01A	0	949	46	male	stage II	T2	N2	M0
TCGA.86.8280.01A	0	701	54	female	stage II	T2	N1	M0
TCGA.86.8358.01A	0	653	44	male	stage I	T2	N1	M0
TCGA.86.8359.01A	1	444	52	male	stage III	T3	N3	M0
TCGA.86.8585.01A	0	353	57	male	stage I	T2	N1	M0
TCGA.86.8668.01A	0	423	61	female	stage I	T1	N1	M0
TCGA.86.8669.01A	0	938	64	male	stage I	T1	N1	M0
TCGA.86.8671.01A	0	839	72	female	stage II	T2	N2	M0
TCGA.86.8673.01A	0	862	61	male	stage I	T2	N1	M0
TCGA.86.8674.01A	0	806	50	male	stage II	T2	N2	M0
TCGA.86.A456.01A	0	896	78	female	stage I	T1	N1	M0
TCGA.86.A4D0.01A	1	116	48	male	stage II	T2	N1	M0
TCGA.86.A4JF.01A	1	737	56	male	stage II	T3	N1	M0
TCGA.86.A4P7.01A	0	415	63	female	stage I	T2	N1	M0
TCGA.91.6828.01A	0	323	70	male	stage I	T1	N1	M0
TCGA.91.6835.01A	0	79	81	female	stage I	T1	N1	M0
TCGA.91.6840.01A	0	372	59	female	stage I	T1	N1	M0
TCGA.93.A4JN.01A	0	718	71	male	stage IV	T2	N1	M1
TCGA.95.7562.01A	1	87	71	male	stage II	T2	N2	M0
TCGA.95.7567.01A	0	568	61	male	stage II	T2	N2	M0
TCGA.95.7944.01A	0	377	71	male	stage I	T1	N1	M0
TCGA.95.7947.01A	0	477	67	male	stage I	T1	N1	M0
TCGA.95.7948.01A	0	476	42	female	stage I	T2	N1	M0
TCGA.95.8494.01A	0	84	67	male	stage II	T2	N2	M0
TCGA.95.A4VK.01A	0	651	74	female	stage III	T2	N3	M0
TCGA.95.A4VN.01A	0	553	62	female	stage II	T2	N2	M0
TCGA.95.A4VP.01A	0	605	66	female	stage III	T2	N3	M0
TCGA.97.7554.01A	0	775	83	female	stage III	T2	N3	M0
TCGA.97.8171.01A	0	568	81	male	stage IV	T2	N3	M1
TCGA.97.8172.01A	0	545	75	female	stage I	T2	N1	M0
TCGA.97.8174.01A	1	164	67	male	stage II	T2	N1	M0
TCGA.97.8175.01A	0	551	55	female	stage I	T2	N1	M0
TCGA.97.8176.01A	1	468	63	male	stage III	T3	N2	M0
TCGA.97.8177.01A	0	499	59	female	stage I	T2	N1	M0
TCGA.97.8179.01A	0	435	72	male	stage I	T1	N1	M0
TCGA.97.A4LX.01A	0	614	81	male	stage I	T2	N1	M0
TCGA.97.A4M0.01A	0	652	60	female	stage I	T2	N1	M0
TCGA.97.A4M1.01A	0	601	52	female	stage I	T1	N1	M0
TCGA.97.A4M2.01A	0	624	66	male	stage I	T1	N1	M0
TCGA.97.A4M3.01A	0	540	69	female	stage I	T1	N1	M0
TCGA.97.A4M5.01A	0	634	83	male	stage I	T1	N1	M0
TCGA.97.A4M6.01A	0	568	45	female	stage I	T1	N1	M0
TCGA.97.A4M7.01A	0	629	74	male	stage I	T1	N1	M0
TCGA.99.7458.01A	0	747	74	female	stage III	T4	N1	M0
TCGA.99.8025.01A	0	1060	72	female	stage III	T3	N3	M0
TCGA.99.8028.01A	0	1118	50	female	stage I	T1	N1	M0
TCGA.99.8032.01A	0	44	61	male	stage I	T1	N1	M0
TCGA.99.AA5R.01A	0	658	70	female	stage I	T1	N1	M0
TCGA.L4.A4E5.01A	0	578	48	female	stage I	T1	N1	M0
TCGA.L4.A4E6.01A	0	435	67	male	stage I	T1	N1	M0
TCGA.L9.A5IP.01A	1	58	40	female	stage IV	T3	N3	M1
TCGA.L9.A743.01A	0	664	56	male	stage II	T2	N2	M0
TCGA.L9.A7SV.01A	0	565	69	male	stage II	T2	N2	M0
TCGA.MN.A4N1.01A	0	827	60	male	stage II	T2	N2	M0
TCGA.MN.A4N4.01A	0	1175	57	male	stage I	T1	N1	M0
TCGA.MN.A4N5.01A	0	84	63	male	stage I	T1	N1	M0
TCGA.MP.A4SV.01A	1	2620	67	male	stage I	T2	N1	M0
TCGA.MP.A4SW.01A	1	1778	53	male	stage II	T2	N2	M0
TCGA.MP.A4SY.01A	1	1501	61	male	stage II	T2	N2	M0
TCGA.MP.A4T4.01A	1	2617	68	female	stage II	T2	N2	M0
TCGA.MP.A4T7.01A	1	167	75	female	stage IV	T2	N1	M1
TCGA.MP.A4T8.01A	1	161	68	male	stage III	T2	N3	M0
TCGA.MP.A4TA.01A	1	950	75	female	stage I	T1	N1	M0
TCGA.MP.A4TC.01A	1	74	77	male	stage III	T1	N3	M0
TCGA.MP.A4TD.01A	1	307	71	male	stage III	T2	N3	M0
TCGA.MP.A4TF.01A	1	336	58	female	stage II	T2	N1	M0
TCGA.MP.A4TH.01A	0	741	70	female	stage I	T1	N1	M0
TCGA.MP.A4TI.01A	1	429	72	male	stage II	T2	N2	M0
TCGA.MP.A4TJ.01A	1	339	62	female	stage I	T1	N1	M0
TCGA.MP.A5C7.01A	0	2248	76	female	stage I	T2	N1	M0
TCGA.NJ.A4YF.01A	0	2161	50	female	stage I	T1	N1	M0
TCGA.NJ.A4YG.01A	0	2261	65	male	stage I	T2	N1	M0
TCGA.NJ.A4YP.01A	0	50	52	male	stage I	T2	N1	M0
TCGA.NJ.A4YQ.01A	0	1432	69	female	stage I	T1	N1	M0
TCGA.NJ.A7XG.01A	0	617	49	male	stage III	T4	N2	M0
TCGA.S2.AA1A.01A	0	513	68	female	stage I	T1	N1	M0

## Sheet: TableS3
Table S3 A list of 134 apoptosis-related genes identified from the KEGG database.
BAD
CASP10
CFLAR
MAP3K14
CAPN1
BID
BIRC3
FAS
BAK1
PARP3
MAPK9
PIK3CB
TRAF1
CASP8
TNFRSF1A
ACTB
TUBA3D
BAX
BIRC5
ITPR3
GADD45B
MAPK1
CSF2RB
GZMB
NFKBIA
CTSZ
XIAP
PARP4
TRADD
MAPK3
CTSH
IKBKB
TNFRSF10A
AKT2
BBC3
PIK3R2
CASP2
MAPK8
NFKB1
MAPK10
CTSC
BIRC2
LMNB1
HTRA2
GADD45A
AKT3
PIK3R3
FASLG
CTSD
TP53AIP1
APAF1
TNFRSF10B
TNFSF10
PIK3CA
ITPR2
TUBA1B
MAP2K2
TRAF2
TUBA4A
ATF4
PARP2
GADD45G
RAF1
CASP9
KRAS
EIF2S1
NGF
CTSL
HRK
DAB2IP
CTSV
RIPK1
CASP6
BCL2A1
PDPK1
TP53
PMAIP1
AKT1
MCL1
CTSK
PARP1
PIK3R1
ATM
ITPR1
TUBA3E
BCL2L11
AIFM1
DFFA
LMNA
CAPN2
CTSS
SPTA1
PTPN13
CASP3
IL3
CTSB
CASP7
ENDOG
TUBA1A
TUBA1C
FADD
MAP2K1
DFFB
FOS
BCL2L1
PIK3CD
BCL2
EIF2AK3
CYCS
CTSW
RELA
CTSF
HRAS
DDIT3
LMNB2
PIDD1
JUN
TUBAL3
ERN1
PRF1
TUBA8
ACTG1
DIABLO
IL3RA
MAP3K5
SPTAN1
TUBA3C
NTRK1
DAXX
NRAS
CHUK
TNF
CTSO
IKBKG

## Sheet: TableS4
Table S4 Univariate cox results of apoptosis-related lncRNAs in LUAD.
Gene ID	HR	Z	P-value	HR.95L	HR.95H
FAM83A-AS1	1.39699	4.99894	5.76e-07	1.22537	1.59265
RP11-251M1.1	0.481469	-3.29802	0.000973706	0.311834	0.743385
LINC00968	0.286409	-3.52256	0.000427408	0.142841	0.574277
AC018647.3	0.0284168	-3.92491	8.68e-05	0.00480113	0.168193
RP11-539E17.5	2.1955	4.37841	1.2e-05	1.54401	3.1219
LINC00857	1.60373	3.84792	0.000119123	1.2608	2.03993
LINC01352	0.19385	-3.446	0.000568954	0.0762434	0.492868
CTD-2510F5.4	1.30021	3.70794	0.000208949	1.13174	1.49376
RP11-462L8.1	1.49592	4.97087	6.67e-07	1.27627	1.75336
CTD-2555C10.3	1.88536	5.03993	4.66e-07	1.47332	2.41264
CTD-3179P9.1	0.0033316	-3.42452	0.000615896	0.000127287	0.0872009
LINC01059	1.88186	4.33057	1.49e-05	1.41356	2.50532
RP11-21B23.2	1.59893	5.60717	2.06e-08	1.35701	1.88398
RP11-78A19.4	2.01871	5.01614	5.27e-07	1.53416	2.65628
RP11-1105O14.1	1.65677	4.91375	8.93e-07	1.35458	2.02637
LINC01312	7.8941	6.07215	1.26e-09	4.05203	15.3792

## Sheet: TableS5
Table S5 Correlation between the risk score and clinicopathological factors in LUAD.
Clinical	Group	n	Risk score		t	P
			Mean	SD
age	>65	169	0.3142	0.3905	1.102	0.271
	≤65	157	0.365	0.4412
gender	Female	164	0.2871	0.3762	2.267	0.024
	Male	162	0.3908	0.4476
stage	I-II	246	0.2786	0.3874	4.719	<0.0001
	III-IV	80	0.5233	0.4474
T	T1-2	282	0.3089	0.3958	3.316	0.001
	T3-4	44	0.5291	0.49
N	N0-1	275	0.2974	0.3741	4.316	<0.0001
	N2-3	51	0.5565	0.4874
M	M0	305	0.3315	0.42	1.179	0.239
	M1	21	0.4421	0.3418

## Sheet: TableS6
Table S6 Gene set enrichment GO analysis results according to the signature.
ID	Description	Setsize	ES	NES	p-value	NOM p-val	q-values	rank	leading_edge
GOBP_CELL_CYCLE_CHECKPOINT_SIGNALING	GOBP_CELL_CYCLE_CHECKPOINT_SIGNALING	160	0.584366	2.23573	1e-10	3.08591e-08	2.67225e-08	2595	tags=33%, list=15%, signal=28%
GOBP_CELL_CYCLE_PHASE_TRANSITION	GOBP_CELL_CYCLE_PHASE_TRANSITION	486	0.42714	1.84874	1e-10	3.08591e-08	2.67225e-08	3218	tags=30%, list=19%, signal=25%
GOBP_CHROMOSOME_SEGREGATION	GOBP_CHROMOSOME_SEGREGATION	311	0.602723	2.50014	1e-10	3.08591e-08	2.67225e-08	2380	tags=33%, list=14%, signal=29%
GOBP_DNA_CONFORMATION_CHANGE	GOBP_DNA_CONFORMATION_CHANGE	254	0.513118	2.08212	1e-10	3.08591e-08	2.67225e-08	4418	tags=42%, list=26%, signal=32%
GOBP_DNA_DEPENDENT_DNA_REPLICATION	GOBP_DNA_DEPENDENT_DNA_REPLICATION	153	0.621731	2.3559	1e-10	3.08591e-08	2.67225e-08	3250	tags=51%, list=19%, signal=42%
GOBP_DNA_REPAIR	GOBP_DNA_REPAIR	472	0.458342	1.97401	1e-10	3.08591e-08	2.67225e-08	5475	tags=48%, list=32%, signal=34%
GOBP_DNA_REPLICATION	GOBP_DNA_REPLICATION	269	0.531725	2.17349	1e-10	3.08591e-08	2.67225e-08	4525	tags=50%, list=26%, signal=37%
GOBP_DOUBLE_STRAND_BREAK_REPAIR	GOBP_DOUBLE_STRAND_BREAK_REPAIR	243	0.518111	2.08185	1e-10	3.08591e-08	2.67225e-08	4199	tags=41%, list=25%, signal=31%
GOBP_MEIOTIC_CELL_CYCLE	GOBP_MEIOTIC_CELL_CYCLE	238	0.58731	2.36016	1e-10	3.08591e-08	2.67225e-08	2592	tags=38%, list=15%, signal=33%
GOBP_MEIOTIC_CELL_CYCLE_PROCESS	GOBP_MEIOTIC_CELL_CYCLE_PROCESS	182	0.621667	2.4259	1e-10	3.08591e-08	2.67225e-08	2477	tags=41%, list=14%, signal=35%
GOBP_MITOTIC_CELL_CYCLE_PHASE_TRANSITION	GOBP_MITOTIC_CELL_CYCLE_PHASE_TRANSITION	398	0.454206	1.92573	1e-10	3.08591e-08	2.67225e-08	3218	tags=32%, list=19%, signal=26%
GOBP_MITOTIC_NUCLEAR_DIVISION	GOBP_MITOTIC_NUCLEAR_DIVISION	278	0.604753	2.48161	1e-10	3.08591e-08	2.67225e-08	1788	tags=30%, list=10%, signal=28%
GOBP_MITOTIC_SISTER_CHROMATID_SEGREGATION	GOBP_MITOTIC_SISTER_CHROMATID_SEGREGATION	163	0.685992	2.63681	1e-10	3.08591e-08	2.67225e-08	2380	tags=39%, list=14%, signal=34%
GOBP_NUCLEAR_CHROMOSOME_SEGREGATION	GOBP_NUCLEAR_CHROMOSOME_SEGREGATION	254	0.626637	2.54275	1e-10	3.08591e-08	2.67225e-08	2774	tags=38%, list=16%, signal=32%
GOBP_ORGANELLE_FISSION	GOBP_ORGANELLE_FISSION	452	0.559592	2.40078	1e-10	3.08591e-08	2.67225e-08	2541	tags=33%, list=15%, signal=29%
GOBP_REGULATION_OF_NUCLEAR_DIVISION	GOBP_REGULATION_OF_NUCLEAR_DIVISION	134	0.606498	2.27842	1e-10	3.08591e-08	2.67225e-08	1702	tags=35%, list=10%, signal=32%
GOBP_SISTER_CHROMATID_SEGREGATION	GOBP_SISTER_CHROMATID_SEGREGATION	187	0.660353	2.58332	1e-10	3.08591e-08	2.67225e-08	2756	tags=40%, list=16%, signal=34%
GOCC_CHROMOSOMAL_REGION	GOCC_CHROMOSOMAL_REGION	316	0.539626	2.24152	1e-10	3.08591e-08	2.67225e-08	4032	tags=42%, list=24%, signal=33%
GOCC_CHROMOSOME_CENTROMERIC_REGION	GOCC_CHROMOSOME_CENTROMERIC_REGION	193	0.60436	2.37378	1e-10	3.08591e-08	2.67225e-08	3089	tags=40%, list=18%, signal=33%
GOCC_CONDENSED_CHROMOSOME	GOCC_CONDENSED_CHROMOSOME	229	0.605306	2.42677	1e-10	3.08591e-08	2.67225e-08	3891	tags=48%, list=23%, signal=38%
GOCC_CONDENSED_CHROMOSOME_CENTROMERIC_REGION	GOCC_CONDENSED_CHROMOSOME_CENTROMERIC_REGION	142	0.622864	2.35954	1e-10	3.08591e-08	2.67225e-08	3891	tags=49%, list=23%, signal=38%
GOCC_NUCLEAR_CHROMOSOME	GOCC_NUCLEAR_CHROMOSOME	190	0.586406	2.30405	1e-10	3.08591e-08	2.67225e-08	4522	tags=55%, list=26%, signal=41%
GOBP_CILIUM_MOVEMENT	GOBP_CILIUM_MOVEMENT	151	-0.567954	-2.19146	1.37046e-10	3.90176e-08	3.37874e-08	2088	tags=38%, list=12%, signal=34%
GOBP_MEIOSIS_I_CELL_CYCLE_PROCESS	GOBP_MEIOSIS_I_CELL_CYCLE_PROCESS	118	0.616822	2.2945	1.37932e-10	3.90176e-08	3.37874e-08	1702	tags=35%, list=10%, signal=32%
GOBP_REGULATION_OF_MITOTIC_CELL_CYCLE	GOBP_REGULATION_OF_MITOTIC_CELL_CYCLE	434	0.431562	1.84311	4.2459e-10	1.15302e-07	9.98456e-08	3218	tags=30%, list=19%, signal=25%
GOBP_MITOTIC_SPINDLE_ORGANIZATION	GOBP_MITOTIC_SPINDLE_ORGANIZATION	119	0.60172	2.24044	7.2958e-10	1.88848e-07	1.63533e-07	2498	tags=35%, list=15%, signal=30%
GOCC_CILIARY_PLASM	GOCC_CILIARY_PLASM	110	-0.618611	-2.25909	7.51051e-10	1.88848e-07	1.63533e-07	2949	tags=48%, list=17%, signal=40%
GOBP_MITOTIC_CELL_CYCLE_CHECKPOINT_SIGNALING	GOBP_MITOTIC_CELL_CYCLE_CHECKPOINT_SIGNALING	121	0.603734	2.24695	8.26284e-10	2.00344e-07	1.73489e-07	2595	tags=36%, list=15%, signal=31%
GOBP_CHROMOSOME_SEPARATION	GOBP_CHROMOSOME_SEPARATION	91	0.652069	2.31615	9.37218e-10	2.19406e-07	1.89995e-07	1631	tags=32%, list=10%, signal=29%
GOBP_MICROTUBULE_CYTOSKELETON_ORGANIZATION_INVOLVED_IN_MITOSIS	GOBP_MICROTUBULE_CYTOSKELETON_ORGANIZATION_INVOLVED_IN_MITOSIS	146	0.567403	2.14918	1.01956e-09	2.30727e-07	1.99799e-07	1778	tags=29%, list=10%, signal=27%
GOCC_MOTILE_CILIUM	GOCC_MOTILE_CILIUM	187	-0.527655	-2.08287	1.43532e-09	3.11612e-07	2.69841e-07	1955	tags=31%, list=11%, signal=28%
GOBP_REGULATION_OF_CHROMOSOME_SEGREGATION	GOBP_REGULATION_OF_CHROMOSOME_SEGREGATION	83	0.660874	2.32167	1.50426e-09	3.11612e-07	2.69841e-07	1631	tags=35%, list=10%, signal=32%
GOBP_REGULATION_OF_MITOTIC_CELL_CYCLE_PHASE_TRANSITION	GOBP_REGULATION_OF_MITOTIC_CELL_CYCLE_PHASE_TRANSITION	282	0.471979	1.93663	1.51469e-09	3.11612e-07	2.69841e-07	3218	tags=33%, list=19%, signal=27%
GOBP_REGULATION_OF_MITOTIC_NUCLEAR_DIVISION	GOBP_REGULATION_OF_MITOTIC_NUCLEAR_DIVISION	109	0.612574	2.23333	2.31311e-09	4.54597e-07	3.93659e-07	1702	tags=36%, list=10%, signal=32%
GOBP_REGULATION_OF_CELL_CYCLE_PHASE_TRANSITION	GOBP_REGULATION_OF_CELL_CYCLE_PHASE_TRANSITION	366	0.43899	1.85185	2.34363e-09	4.54597e-07	3.93659e-07	3218	tags=31%, list=19%, signal=26%
GOBP_REGULATION_OF_CHROMOSOME_ORGANIZATION	GOBP_REGULATION_OF_CHROMOSOME_ORGANIZATION	199	0.518658	2.04644	2.52495e-09	4.76164e-07	4.12335e-07	3852	tags=36%, list=23%, signal=28%
GOCC_SPINDLE	GOCC_SPINDLE	377	0.432627	1.82816	4.17871e-09	7.60507e-07	6.58562e-07	3405	tags=30%, list=20%, signal=24%
GOBP_NEGATIVE_REGULATION_OF_NUCLEAR_DIVISION	GOBP_NEGATIVE_REGULATION_OF_NUCLEAR_DIVISION	54	0.710351	2.32726	4.25678e-09	7.60507e-07	6.58562e-07	1702	tags=46%, list=10%, signal=42%
GOBP_NCRNA_PROCESSING	GOBP_NCRNA_PROCESSING	351	0.442429	1.8646	5.20093e-09	9.05362e-07	7.84e-07	5243	tags=42%, list=31%, signal=30%
GOCC_EXTERNAL_SIDE_OF_PLASMA_MEMBRANE	GOCC_EXTERNAL_SIDE_OF_PLASMA_MEMBRANE	361	-0.430833	-1.82218	7.66433e-09	1.30083e-06	1.12645e-06	3048	tags=39%, list=18%, signal=32%
GOBP_RECOMBINATIONAL_REPAIR	GOBP_RECOMBINATIONAL_REPAIR	151	0.545912	2.06733	8.68425e-09	1.43798e-06	1.24523e-06	4199	tags=46%, list=25%, signal=35%
GOBP_METAPHASE_ANAPHASE_TRANSITION_OF_CELL_CYCLE	GOBP_METAPHASE_ANAPHASE_TRANSITION_OF_CELL_CYCLE	63	0.690918	2.352	9.82248e-09	1.58773e-06	1.3749e-06	1631	tags=38%, list=10%, signal=35%
GOBP_DNA_GEOMETRIC_CHANGE	GOBP_DNA_GEOMETRIC_CHANGE	90	0.625111	2.21714	1.65791e-08	2.61756e-06	2.26668e-06	4302	tags=57%, list=25%, signal=43%
GOBP_REGULATION_OF_CHROMOSOME_SEPARATION	GOBP_REGULATION_OF_CHROMOSOME_SEPARATION	69	0.670662	2.30766	1.72828e-08	2.66665e-06	2.30919e-06	1631	tags=36%, list=10%, signal=33%
GOBP_ATTACHMENT_OF_SPINDLE_MICROTUBULES_TO_KINETOCHORE	GOBP_ATTACHMENT_OF_SPINDLE_MICROTUBULES_TO_KINETOCHORE	33	0.802234	2.38001	1.86309e-08	2.81078e-06	2.434e-06	847	tags=42%, list=5%, signal=40%
GOBP_NEGATIVE_REGULATION_OF_CELL_CYCLE_PROCESS	GOBP_NEGATIVE_REGULATION_OF_CELL_CYCLE_PROCESS	262	0.46531	1.89379	2.12515e-08	3.13644e-06	2.71601e-06	2595	tags=27%, list=15%, signal=24%
GOCC_MHC_CLASS_II_PROTEIN_COMPLEX	GOCC_MHC_CLASS_II_PROTEIN_COMPLEX	15	-0.898384	-2.22514	2.87295e-08	4.14989e-06	3.5936e-06	1509	tags=93%, list=9%, signal=85%
GOMF_HELICASE_ACTIVITY	GOMF_HELICASE_ACTIVITY	151	0.535146	2.02656	3.04035e-08	4.3002e-06	3.72377e-06	4320	tags=44%, list=25%, signal=33%
GOBP_POSITIVE_REGULATION_OF_CELL_CYCLE	GOBP_POSITIVE_REGULATION_OF_CELL_CYCLE	297	0.450292	1.8686	3.11134e-08	4.31079e-06	3.73294e-06	3379	tags=37%, list=20%, signal=30%
GOBP_DNA_RECOMBINATION	GOBP_DNA_RECOMBINATION	284	0.449809	1.84825	3.28645e-08	4.46234e-06	3.86417e-06	4199	tags=39%, list=25%, signal=30%
GOBP_CENTROMERE_COMPLEX_ASSEMBLY	GOBP_CENTROMERE_COMPLEX_ASSEMBLY	27	0.812227	2.30747	4.31394e-08	5.74262e-06	4.97283e-06	1595	tags=56%, list=9%, signal=50%
GOCC_9PLUS2_MOTILE_CILIUM	GOCC_9PLUS2_MOTILE_CILIUM	120	-0.557737	-2.05791	4.90247e-08	6.40055e-06	5.54257e-06	3214	tags=46%, list=19%, signal=37%
GOBP_SPINDLE_ORGANIZATION	GOBP_SPINDLE_ORGANIZATION	191	0.485444	1.90596	7.07577e-08	9.06366e-06	7.84869e-06	2380	tags=28%, list=14%, signal=24%
GOBP_NEGATIVE_REGULATION_OF_CHROMOSOME_ORGANIZATION	GOBP_NEGATIVE_REGULATION_OF_CHROMOSOME_ORGANIZATION	83	0.621043	2.18174	8.15093e-08	1.02475e-05	8.87387e-06	1631	tags=28%, list=10%, signal=25%
GOBP_PEPTIDE_ANTIGEN_ASSEMBLY_WITH_MHC_PROTEIN_COMPLEX	GOBP_PEPTIDE_ANTIGEN_ASSEMBLY_WITH_MHC_PROTEIN_COMPLEX	18	-0.862585	-2.26816	1.06236e-07	1.31133e-05	1.13555e-05	1509	tags=72%, list=9%, signal=66%
GOBP_CELL_CYCLE_G2_M_PHASE_TRANSITION	GOBP_CELL_CYCLE_G2_M_PHASE_TRANSITION	144	0.531451	2.01857	1.23798e-07	1.50083e-05	1.29965e-05	3182	tags=37%, list=19%, signal=30%
GOBP_CILIUM_ORGANIZATION	GOBP_CILIUM_ORGANIZATION	356	-0.418732	-1.76239	1.27405e-07	1.51746e-05	1.31405e-05	3031	tags=27%, list=18%, signal=22%
GOBP_RIBONUCLEOPROTEIN_COMPLEX_BIOGENESIS	GOBP_RIBONUCLEOPROTEIN_COMPLEX_BIOGENESIS	395	0.405603	1.71916	1.39353e-07	1.63115e-05	1.4125e-05	6475	tags=58%, list=38%, signal=37%
GOBP_NEGATIVE_REGULATION_OF_CELL_CYCLE_PHASE_TRANSITION	GOBP_NEGATIVE_REGULATION_OF_CELL_CYCLE_PHASE_TRANSITION	222	0.466794	1.86787	1.87964e-07	2.16286e-05	1.87293e-05	2595	tags=28%, list=15%, signal=24%
GOBP_POSITIVE_REGULATION_OF_CELL_CYCLE_PROCESS	GOBP_POSITIVE_REGULATION_OF_CELL_CYCLE_PROCESS	220	0.468088	1.8676	2.11822e-07	2.39558e-05	2.07446e-05	3350	tags=38%, list=20%, signal=31%
GOBP_PEPTIDE_ANTIGEN_ASSEMBLY_WITH_MHC_CLASS_II_PROTEIN_COMPLEX	GOBP_PEPTIDE_ANTIGEN_ASSEMBLY_WITH_MHC_CLASS_II_PROTEIN_COMPLEX	14	-0.897377	-2.16716	2.15246e-07	2.39558e-05	2.07446e-05	1509	tags=93%, list=9%, signal=85%
GOBP_METAPHASE_PLATE_CONGRESSION	GOBP_METAPHASE_PLATE_CONGRESSION	65	0.650947	2.22825	4.12334e-07	4.51505e-05	3.90982e-05	2380	tags=35%, list=14%, signal=31%
GOBP_CHROMOSOME_ORGANIZATION_INVOLVED_IN_MEIOTIC_CELL_CYCLE	GOBP_CHROMOSOME_ORGANIZATION_INVOLVED_IN_MEIOTIC_CELL_CYCLE	60	0.65727	2.21303	4.8304e-07	5.20533e-05	4.50756e-05	3177	tags=50%, list=19%, signal=41%
GOBP_CILIUM_OR_FLAGELLUM_DEPENDENT_CELL_MOTILITY	GOBP_CILIUM_OR_FLAGELLUM_DEPENDENT_CELL_MOTILITY	127	-0.534642	-2.01045	5.01608e-07	5.26622e-05	4.56029e-05	2391	tags=40%, list=14%, signal=35%
GOBP_REGULATION_OF_MITOTIC_SISTER_CHROMATID_SEGREGATION	GOBP_REGULATION_OF_MITOTIC_SISTER_CHROMATID_SEGREGATION	45	0.709369	2.22927	5.04204e-07	5.26622e-05	4.56029e-05	1631	tags=42%, list=10%, signal=38%
GOBP_NCRNA_METABOLIC_PROCESS	GOBP_NCRNA_METABOLIC_PROCESS	467	0.38022	1.63678	5.6456e-07	5.80727e-05	5.02882e-05	5330	tags=41%, list=31%, signal=29%
GOMF_ATP_DEPENDENT_ACTIVITY_ACTING_ON_DNA	GOMF_ATP_DEPENDENT_ACTIVITY_ACTING_ON_DNA	98	0.589167	2.11228	5.74056e-07	5.81682e-05	5.03708e-05	4320	tags=51%, list=25%, signal=38%
GOCC_SPINDLE_POLE	GOCC_SPINDLE_POLE	159	0.496175	1.88844	7.33599e-07	7.32413e-05	6.34234e-05	3355	tags=32%, list=20%, signal=26%
GOBP_MEIOTIC_CHROMOSOME_SEGREGATION	GOBP_MEIOTIC_CHROMOSOME_SEGREGATION	79	0.610754	2.13008	7.60563e-07	7.48328e-05	6.48016e-05	3177	tags=46%, list=19%, signal=37%
GOBP_DNA_INTEGRITY_CHECKPOINT_SIGNALING	GOBP_DNA_INTEGRITY_CHECKPOINT_SIGNALING	114	0.552813	2.03873	8.19272e-07	7.79279e-05	6.74818e-05	2532	tags=29%, list=15%, signal=25%
GOBP_RIBOSOME_BIOGENESIS	GOBP_RIBOSOME_BIOGENESIS	280	0.429807	1.76583	8.22466e-07	7.79279e-05	6.74818e-05	5698	tags=52%, list=33%, signal=35%
GOMF_DNA_HELICASE_ACTIVITY	GOMF_DNA_HELICASE_ACTIVITY	69	0.626562	2.15592	8.26456e-07	7.79279e-05	6.74818e-05	4302	tags=55%, list=25%, signal=41%
GOCC_MULTIVESICULAR_BODY	GOCC_MULTIVESICULAR_BODY	57	-0.644933	-2.1282	9.14363e-07	8.50358e-05	7.36369e-05	1285	tags=26%, list=8%, signal=24%
GOBP_KINETOCHORE_ORGANIZATION	GOBP_KINETOCHORE_ORGANIZATION	21	0.819474	2.17007	1.20172e-06	0.000110249	9.54708e-05	2196	tags=67%, list=13%, signal=58%
GOBP_CELL_CYCLE_DNA_REPLICATION	GOBP_CELL_CYCLE_DNA_REPLICATION	43	0.700883	2.18123	1.23357e-06	0.000111662	9.66943e-05	2503	tags=56%, list=15%, signal=48%
GOMF_CATALYTIC_ACTIVITY_ACTING_ON_DNA	GOMF_CATALYTIC_ACTIVITY_ACTING_ON_DNA	213	0.45547	1.81236	1.44524e-06	0.000129102	0.000111796	4320	tags=40%, list=25%, signal=30%
GOBP_REGULATION_OF_MEMBRANE_POTENTIAL	GOBP_REGULATION_OF_MEMBRANE_POTENTIAL	398	-0.387198	-1.65478	1.66788e-06	0.000147055	0.000127343	2614	tags=28%, list=15%, signal=25%
GOBP_NEGATIVE_REGULATION_OF_MITOTIC_CELL_CYCLE_PHASE_TRANSITION	GOBP_NEGATIVE_REGULATION_OF_MITOTIC_CELL_CYCLE_PHASE_TRANSITION	157	0.499018	1.90038	1.71639e-06	0.000149392	0.000129367	2595	tags=30%, list=15%, signal=26%
GOMF_MHC_CLASS_II_PROTEIN_COMPLEX_BINDING	GOMF_MHC_CLASS_II_PROTEIN_COMPLEX_BINDING	25	-0.770339	-2.17709	1.85972e-06	0.000158719	0.000137443	1509	tags=60%, list=9%, signal=55%
GOBP_MITOTIC_SPINDLE_ASSEMBLY	GOBP_MITOTIC_SPINDLE_ASSEMBLY	67	0.620622	2.12706	1.87031e-06	0.000158719	0.000137443	2498	tags=33%, list=15%, signal=28%
GOBP_NEGATIVE_REGULATION_OF_METAPHASE_ANAPHASE_TRANSITION_OF_CELL_CYCLE	GOBP_NEGATIVE_REGULATION_OF_METAPHASE_ANAPHASE_TRANSITION_OF_CELL_CYCLE	41	0.713562	2.18078	1.93689e-06	0.00016234	0.000140579	1631	tags=44%, list=10%, signal=40%
GOBP_MICROTUBULE_BASED_MOVEMENT	GOBP_MICROTUBULE_BASED_MOVEMENT	347	-0.404127	-1.70197	2.23816e-06	0.000185303	0.000160464	2088	tags=24%, list=12%, signal=21%
GOBP_MITOTIC_METAPHASE_PLATE_CONGRESSION	GOBP_MITOTIC_METAPHASE_PLATE_CONGRESSION	53	0.655086	2.12847	2.30594e-06	0.000188615	0.000163331	2380	tags=34%, list=14%, signal=29%
GOBP_CHROMOSOME_LOCALIZATION	GOBP_CHROMOSOME_LOCALIZATION	78	0.591453	2.06109	2.50805e-06	0.000202704	0.000175532	1455	tags=26%, list=9%, signal=24%
GOBP_PROTEIN_DNA_COMPLEX_SUBUNIT_ORGANIZATION	GOBP_PROTEIN_DNA_COMPLEX_SUBUNIT_ORGANIZATION	169	0.471975	1.82668	2.6133e-06	0.000205704	0.00017813	4174	tags=35%, list=24%, signal=27%
GOMF_ATP_HYDROLYSIS_ACTIVITY	GOMF_ATP_HYDROLYSIS_ACTIVITY	299	0.415025	1.7221	2.62393e-06	0.000205704	0.00017813	4483	tags=44%, list=26%, signal=33%
GOBP_FEMALE_MEIOTIC_NUCLEAR_DIVISION	GOBP_FEMALE_MEIOTIC_NUCLEAR_DIVISION	27	0.761595	2.16362	2.67548e-06	0.000205704	0.00017813	1382	tags=52%, list=8%, signal=48%
GOMF_SODIUM_ION_TRANSMEMBRANE_TRANSPORTER_ACTIVITY	GOMF_SODIUM_ION_TRANSMEMBRANE_TRANSPORTER_ACTIVITY	149	-0.496852	-1.91876	2.68603e-06	0.000205704	0.00017813	1926	tags=32%, list=11%, signal=28%
GOBP_EMBRYONIC_SKELETAL_SYSTEM_MORPHOGENESIS	GOBP_EMBRYONIC_SKELETAL_SYSTEM_MORPHOGENESIS	92	0.567713	2.02003	2.69667e-06	0.000205704	0.00017813	2213	tags=36%, list=13%, signal=31%
GOBP_MUSCLE_SYSTEM_PROCESS	GOBP_MUSCLE_SYSTEM_PROCESS	402	-0.378784	-1.61785	2.75551e-06	0.000205837	0.000178245	2859	tags=29%, list=17%, signal=24%
GOBP_RNA_3_END_PROCESSING	GOBP_RNA_3_END_PROCESSING	101	0.562269	2.02631	2.75905e-06	0.000205837	0.000178245	4679	tags=48%, list=27%, signal=35%
GOBP_ACTIVATION_OF_IMMUNE_RESPONSE	GOBP_ACTIVATION_OF_IMMUNE_RESPONSE	295	-0.404679	-1.68679	3.31601e-06	0.0002447	0.000211898	3215	tags=33%, list=19%, signal=27%
GOBP_LEUKOCYTE_MEDIATED_IMMUNITY	GOBP_LEUKOCYTE_MEDIATED_IMMUNITY	370	-0.386522	-1.64109	3.37404e-06	0.000246305	0.000213288	3085	tags=31%, list=18%, signal=26%
GOCC_CYTOPLASMIC_REGION	GOCC_CYTOPLASMIC_REGION	235	-0.43747	-1.78114	3.92363e-06	0.000283378	0.000245392	2381	tags=25%, list=14%, signal=22%
GOBP_REGULATION_OF_DNA_REPLICATION	GOBP_REGULATION_OF_DNA_REPLICATION	126	0.518834	1.93197	4.14105e-06	0.000295933	0.000256263	4510	tags=46%, list=26%, signal=34%
GOBP_KINETOCHORE_ASSEMBLY	GOBP_KINETOCHORE_ASSEMBLY	16	0.843111	2.10571	4.51922e-06	0.000319594	0.000276753	1405	tags=56%, list=8%, signal=52%
GOCC_MHC_PROTEIN_COMPLEX	GOCC_MHC_PROTEIN_COMPLEX	23	-0.779607	-2.15499	4.62017e-06	0.000323364	0.000280018	2303	tags=70%, list=13%, signal=60%
GOBP_B_CELL_RECEPTOR_SIGNALING_PATHWAY	GOBP_B_CELL_RECEPTOR_SIGNALING_PATHWAY	56	-0.620307	-2.04875	4.74069e-06	0.000328413	0.00028439	3827	tags=57%, list=22%, signal=44%
GOBP_AXONEME_ASSEMBLY	GOBP_AXONEME_ASSEMBLY	64	-0.609904	-2.03255	4.91349e-06	0.0003349	0.000290007	3031	tags=59%, list=18%, signal=49%
GOCC_INTERMEDIATE_FILAMENT_CYTOSKELETON	GOCC_INTERMEDIATE_FILAMENT_CYTOSKELETON	163	0.475021	1.82588	4.93298e-06	0.0003349	0.000290007	1532	tags=25%, list=9%, signal=23%
GOBP_HOMOLOGOUS_RECOMBINATION	GOBP_HOMOLOGOUS_RECOMBINATION	52	0.654002	2.11793	5.10185e-06	0.000342935	0.000296965	1681	tags=31%, list=10%, signal=28%
GOBP_EXTRACELLULAR_TRANSPORT	GOBP_EXTRACELLULAR_TRANSPORT	39	-0.69204	-2.14294	5.45236e-06	0.000362903	0.000314256	3241	tags=56%, list=19%, signal=46%
GOBP_DNA_REPLICATION_INITIATION	GOBP_DNA_REPLICATION_INITIATION	38	0.708421	2.15791	6.57588e-06	0.000433433	0.000375332	3095	tags=68%, list=18%, signal=56%
GOCC_DESMOSOME	GOCC_DESMOSOME	25	0.75885	2.09176	7.12741e-06	0.000465269	0.000402901	1786	tags=52%, list=10%, signal=47%
GOBP_DNA_DEPENDENT_DNA_REPLICATION_MAINTENANCE_OF_FIDELITY	GOBP_DNA_DEPENDENT_DNA_REPLICATION_MAINTENANCE_OF_FIDELITY	44	0.67789	2.1288	7.60341e-06	0.000491615	0.000425715	2723	tags=48%, list=16%, signal=40%
GOBP_ADAPTIVE_IMMUNE_RESPONSE	GOBP_ADAPTIVE_IMMUNE_RESPONSE	416	-0.372129	-1.59339	7.85376e-06	0.000503011	0.000435584	3511	tags=40%, list=21%, signal=32%
GOCC_DYNEIN_COMPLEX	GOCC_DYNEIN_COMPLEX	44	-0.669178	-2.10283	8.00015e-06	0.000507599	0.000439556	1681	tags=36%, list=10%, signal=33%
GOBP_REGULATION_OF_DNA_DEPENDENT_DNA_REPLICATION	GOBP_REGULATION_OF_DNA_DEPENDENT_DNA_REPLICATION	51	0.647935	2.09757	8.09616e-06	0.000508933	0.000440712	4320	tags=67%, list=25%, signal=50%
GOBP_FEMALE_GAMETE_GENERATION	GOBP_FEMALE_GAMETE_GENERATION	138	0.482511	1.82119	8.34916e-06	0.000520022	0.000450314	1791	tags=27%, list=10%, signal=24%
GOBP_PROTEIN_DNA_COMPLEX_ASSEMBLY	GOBP_PROTEIN_DNA_COMPLEX_ASSEMBLY	120	0.502641	1.87112	9.56989e-06	0.000583596	0.000505366	3645	tags=33%, list=21%, signal=26%
GOBP_SKIN_DEVELOPMENT	GOBP_SKIN_DEVELOPMENT	243	0.424598	1.7061	9.59928e-06	0.000583596	0.000505366	2874	tags=31%, list=17%, signal=26%
GOBP_REGULATION_OF_CELL_CYCLE_G2_M_PHASE_TRANSITION	GOBP_REGULATION_OF_CELL_CYCLE_G2_M_PHASE_TRANSITION	98	0.554829	1.98917	9.64118e-06	0.000583596	0.000505366	3290	tags=42%, list=19%, signal=34%
GOBP_PROTEIN_LOCALIZATION_TO_CHROMOSOME	GOBP_PROTEIN_LOCALIZATION_TO_CHROMOSOME	81	0.570275	1.99731	9.77793e-06	0.000583596	0.000505366	4483	tags=51%, list=26%, signal=38%
GOMF_CADHERIN_BINDING	GOMF_CADHERIN_BINDING	309	0.396147	1.64606	9.79966e-06	0.000583596	0.000505366	4711	tags=41%, list=28%, signal=30%
GOCC_CONDENSED_NUCLEAR_CHROMOSOME	GOCC_CONDENSED_NUCLEAR_CHROMOSOME	67	0.599762	2.05556	1.06621e-05	0.000629433	0.000545059	3081	tags=48%, list=18%, signal=39%
GOBP_DNA_UNWINDING_INVOLVED_IN_DNA_REPLICATION	GOBP_DNA_UNWINDING_INVOLVED_IN_DNA_REPLICATION	21	0.784181	2.07661	1.14176e-05	0.000668224	0.00057865	2496	tags=76%, list=15%, signal=65%
GOBP_MUSCLE_CONTRACTION	GOBP_MUSCLE_CONTRACTION	324	-0.392278	-1.643	1.19134e-05	0.000691282	0.000598617	2859	tags=30%, list=17%, signal=26%
GOBP_EPIDERMIS_DEVELOPMENT	GOBP_EPIDERMIS_DEVELOPMENT	299	0.401071	1.6642	1.29995e-05	0.000747912	0.000647656	2455	tags=26%, list=14%, signal=23%
GOMF_G_PROTEIN_COUPLED_RECEPTOR_ACTIVITY	GOMF_G_PROTEIN_COUPLED_RECEPTOR_ACTIVITY	435	-0.361052	-1.551	1.38535e-05	0.00079035	0.000684405	2565	tags=31%, list=15%, signal=27%
GOCC_PRERIBOSOME	GOCC_PRERIBOSOME	71	0.575986	1.98743	1.46326e-05	0.000827841	0.000716871	5224	tags=66%, list=31%, signal=46%
GOBP_NEGATIVE_REGULATION_OF_OXIDOREDUCTASE_ACTIVITY	GOBP_NEGATIVE_REGULATION_OF_OXIDOREDUCTASE_ACTIVITY	21	-0.772326	-2.10092	1.48222e-05	0.000831637	0.000720158	939	tags=38%, list=5%, signal=36%
GOBP_MITOTIC_DNA_INTEGRITY_CHECKPOINT_SIGNALING	GOBP_MITOTIC_DNA_INTEGRITY_CHECKPOINT_SIGNALING	77	0.570296	1.97461	1.59391e-05	0.000886973	0.000768076	2503	tags=32%, list=15%, signal=28%
GOCC_CORNIFIED_ENVELOPE	GOCC_CORNIFIED_ENVELOPE	43	0.663259	2.06414	1.61884e-05	0.00089352	0.000773745	1786	tags=49%, list=10%, signal=44%
GOBP_KERATINOCYTE_DIFFERENTIATION	GOBP_KERATINOCYTE_DIFFERENTIATION	114	0.514876	1.89883	1.76887e-05	0.000968455	0.000838636	2455	tags=31%, list=14%, signal=26%
GOMF_SINGLE_STRANDED_DNA_HELICASE_ACTIVITY	GOMF_SINGLE_STRANDED_DNA_HELICASE_ACTIVITY	23	0.758851	2.05698	1.82558e-05	0.000991512	0.000858601	2506	tags=70%, list=15%, signal=59%
GOCC_INTRINSIC_COMPONENT_OF_PRESYNAPTIC_MEMBRANE	GOCC_INTRINSIC_COMPONENT_OF_PRESYNAPTIC_MEMBRANE	71	-0.569514	-1.93874	1.89402e-05	0.00102051	0.000883716	2388	tags=56%, list=14%, signal=49%
GOBP_REGULATION_OF_SYSTEMIC_ARTERIAL_BLOOD_PRESSURE_MEDIATED_BY_A_CHEMICAL_SIGNAL	GOBP_REGULATION_OF_SYSTEMIC_ARTERIAL_BLOOD_PRESSURE_MEDIATED_BY_A_CHEMICAL_SIGNAL	47	-0.639812	-2.03379	2.07803e-05	0.00111085	0.000961939	2744	tags=43%, list=16%, signal=36%
GOBP_KERATINIZATION	GOBP_KERATINIZATION	36	0.68513	2.06035	2.10267e-05	0.00111524	0.000965741	1062	tags=42%, list=6%, signal=39%
GOBP_SPINDLE_ELONGATION	GOBP_SPINDLE_ELONGATION	10	0.895906	2.0082	2.20825e-05	0.00116215	0.00100637	1061	tags=60%, list=6%, signal=56%
GOBP_DIVALENT_INORGANIC_CATION_HOMEOSTASIS	GOBP_DIVALENT_INORGANIC_CATION_HOMEOSTASIS	482	-0.354437	-1.53356	2.24816e-05	0.00117406	0.00101668	2560	tags=27%, list=15%, signal=24%
GOBP_REGULATION_OF_CYTOSOLIC_CALCIUM_ION_CONCENTRATION	GOBP_REGULATION_OF_CYTOSOLIC_CALCIUM_ION_CONCENTRATION	331	-0.385022	-1.61707	2.28445e-05	0.00117755	0.0010197	2515	tags=31%, list=15%, signal=27%
GOBP_ADRENERGIC_RECEPTOR_SIGNALING_PATHWAY	GOBP_ADRENERGIC_RECEPTOR_SIGNALING_PATHWAY	28	-0.713361	-2.06623	2.28953e-05	0.00117755	0.0010197	2335	tags=50%, list=14%, signal=43%
GOBP_ADENYLATE_CYCLASE_ACTIVATING_ADRENERGIC_RECEPTOR_SIGNALING_PATHWAY	GOBP_ADENYLATE_CYCLASE_ACTIVATING_ADRENERGIC_RECEPTOR_SIGNALING_PATHWAY	23	-0.754213	-2.0848	2.30876e-05	0.00117851	0.00102053	2335	tags=57%, list=14%, signal=49%
GOMF_METAL_ION_TRANSMEMBRANE_TRANSPORTER_ACTIVITY	GOMF_METAL_ION_TRANSMEMBRANE_TRANSPORTER_ACTIVITY	418	-0.36485	-1.56276	2.37486e-05	0.0012032	0.00104191	2162	tags=26%, list=13%, signal=23%
GOBP_DNA_PACKAGING	GOBP_DNA_PACKAGING	162	0.454751	1.74095	2.45188e-05	0.00123302	0.00106774	4174	tags=34%, list=24%, signal=26%
GOBP_EXPORT_ACROSS_PLASMA_MEMBRANE	GOBP_EXPORT_ACROSS_PLASMA_MEMBRANE	62	-0.585642	-1.94695	2.50999e-05	0.00125297	0.00108501	2762	tags=47%, list=16%, signal=39%
GOCC_SPINDLE_MIDZONE	GOCC_SPINDLE_MIDZONE	36	0.681043	2.04806	2.56992e-05	0.00127352	0.00110281	1182	tags=36%, list=7%, signal=34%
GOCC_OUTER_KINETOCHORE	GOCC_OUTER_KINETOCHORE	11	0.870477	2.00311	2.86072e-05	0.00140735	0.0012187	2111	tags=82%, list=12%, signal=72%
GOCC_CATION_CHANNEL_COMPLEX	GOCC_CATION_CHANNEL_COMPLEX	209	-0.42296	-1.69661	3.03212e-05	0.00147852	0.00128033	2138	tags=30%, list=13%, signal=26%
GOMF_RIBONUCLEOPROTEIN_COMPLEX_BINDING	GOMF_RIBONUCLEOPROTEIN_COMPLEX_BINDING	139	0.477591	1.80549	3.04895e-05	0.00147852	0.00128033	5571	tags=52%, list=33%, signal=35%
GOBP_MALE_MEIOTIC_NUCLEAR_DIVISION	GOBP_MALE_MEIOTIC_NUCLEAR_DIVISION	47	0.63549	2.00375	3.16613e-05	0.00151706	0.0013137	2422	tags=40%, list=14%, signal=35%
GOCC_RECEPTOR_COMPLEX	GOCC_RECEPTOR_COMPLEX	396	-0.364151	-1.55705	3.19219e-05	0.00151706	0.0013137	2751	tags=29%, list=16%, signal=25%
GOBP_NEGATIVE_REGULATION_OF_SYNAPTIC_TRANSMISSION	GOBP_NEGATIVE_REGULATION_OF_SYNAPTIC_TRANSMISSION	66	-0.580592	-1.94436	3.19545e-05	0.00151706	0.0013137	2293	tags=32%, list=13%, signal=28%
GOMF_HORMONE_ACTIVITY	GOMF_HORMONE_ACTIVITY	106	0.517732	1.88251	3.21902e-05	0.00151763	0.0013142	1728	tags=32%, list=10%, signal=29%
GOBP_NEGATIVE_REGULATION_OF_MITOTIC_CELL_CYCLE	GOBP_NEGATIVE_REGULATION_OF_MITOTIC_CELL_CYCLE	204	0.439991	1.74668	3.32776e-05	0.00155808	0.00134922	2595	tags=26%, list=15%, signal=23%
GOBP_ANTIGEN_RECEPTOR_MEDIATED_SIGNALING_PATHWAY	GOBP_ANTIGEN_RECEPTOR_MEDIATED_SIGNALING_PATHWAY	163	-0.451584	-1.76216	3.35326e-05	0.00155926	0.00135025	4305	tags=40%, list=25%, signal=30%
GOBP_NEGATIVE_REGULATION_OF_CELL_CYCLE	GOBP_NEGATIVE_REGULATION_OF_CELL_CYCLE	340	0.380974	1.60056	3.39393e-05	0.00156744	0.00135733	2595	tags=23%, list=15%, signal=20%
GOBP_POSITIVE_REGULATION_OF_MITOTIC_CELL_CYCLE	GOBP_POSITIVE_REGULATION_OF_MITOTIC_CELL_CYCLE	116	0.500039	1.84925	3.57604e-05	0.00164039	0.0014205	3292	tags=44%, list=19%, signal=36%
GOBP_MICROTUBULE_BUNDLE_FORMATION	GOBP_MICROTUBULE_BUNDLE_FORMATION	96	-0.518519	-1.85519	3.60965e-05	0.00164469	0.00142423	3031	tags=46%, list=18%, signal=38%
GOBP_SIGNAL_TRANSDUCTION_IN_RESPONSE_TO_DNA_DAMAGE	GOBP_SIGNAL_TRANSDUCTION_IN_RESPONSE_TO_DNA_DAMAGE	162	0.449686	1.72156	3.75864e-05	0.00170116	0.00147312	2546	tags=23%, list=15%, signal=20%
GOMF_STRUCTURAL_CONSTITUENT_OF_CYTOSKELETON	GOMF_STRUCTURAL_CONSTITUENT_OF_CYTOSKELETON	95	0.530735	1.90326	3.7898e-05	0.00170252	0.0014743	1934	tags=28%, list=11%, signal=25%
GOCC_MITOTIC_SPINDLE	GOCC_MITOTIC_SPINDLE	149	0.478367	1.80826	3.81179e-05	0.00170252	0.0014743	1070	tags=19%, list=6%, signal=18%
GOBP_REPLICATION_FORK_PROCESSING	GOBP_REPLICATION_FORK_PROCESSING	36	0.673485	2.02533	3.83941e-05	0.00170364	0.00147527	2464	tags=44%, list=14%, signal=38%
GOBP_IMMUNE_RESPONSE_REGULATING_CELL_SURFACE_RECEPTOR_SIGNALING_PATHWAY	GOBP_IMMUNE_RESPONSE_REGULATING_CELL_SURFACE_RECEPTOR_SIGNALING_PATHWAY	243	-0.40723	-1.66614	4.1567e-05	0.00183245	0.00158682	4001	tags=36%, list=23%, signal=28%
GOCC_LUMENAL_SIDE_OF_MEMBRANE	GOCC_LUMENAL_SIDE_OF_MEMBRANE	30	-0.696884	-2.04653	4.26256e-05	0.00186497	0.00161497	1260	tags=37%, list=7%, signal=34%
GOBP_PROTEIN_LOCALIZATION_TO_CHROMOSOME_CENTROMERIC_REGION	GOBP_PROTEIN_LOCALIZATION_TO_CHROMOSOME_CENTROMERIC_REGION	23	0.745662	2.02123	4.28539e-05	0.00186497	0.00161497	1455	tags=43%, list=9%, signal=40%
GOBP_CALCIUM_ION_TRANSPORT	GOBP_CALCIUM_ION_TRANSPORT	390	-0.361213	-1.54516	4.53524e-05	0.00196113	0.00169824	3218	tags=31%, list=19%, signal=26%
GOBP_CHROMOSOME_CONDENSATION	GOBP_CHROMOSOME_CONDENSATION	30	0.704809	2.04792	4.59612e-05	0.00197488	0.00171015	2551	tags=47%, list=15%, signal=40%
GOBP_ADAPTIVE_IMMUNE_RESPONSE_BASED_ON_SOMATIC_RECOMBINATION_OF_IMMUNE_RECEPTORS_BUILT_FROM_IMMUNOGLOBULIN_SUPERFAMILY_DOMAINS	GOBP_ADAPTIVE_IMMUNE_RESPONSE_BASED_ON_SOMATIC_RECOMBINATION_OF_IMMUNE_RECEPTORS_BUILT_FROM_IMMUNOGLOBULIN_SUPERFAMILY_DOMAINS	282	-0.38785	-1.60452	4.63043e-05	0.00197711	0.00171208	3085	tags=31%, list=18%, signal=26%
GOBP_CALCIUM_MEDIATED_SIGNALING	GOBP_CALCIUM_MEDIATED_SIGNALING	196	-0.428053	-1.71	4.98144e-05	0.00211369	0.00183035	3643	tags=38%, list=21%, signal=30%
GOBP_SISTER_CHROMATID_COHESION	GOBP_SISTER_CHROMATID_COHESION	47	0.628288	1.98104	5.33389e-05	0.00224918	0.00194768	3924	tags=47%, list=23%, signal=36%
GOCC_SYNAPTONEMAL_STRUCTURE	GOCC_SYNAPTONEMAL_STRUCTURE	37	0.67528	2.04676	5.45083e-05	0.00227691	0.00197169	2592	tags=51%, list=15%, signal=44%
GOBP_REGULATION_OF_DNA_METABOLIC_PROCESS	GOBP_REGULATION_OF_DNA_METABOLIC_PROCESS	364	0.370076	1.56359	5.46672e-05	0.00227691	0.00197169	4373	tags=34%, list=26%, signal=26%
GOBP_RESPONSE_TO_IONIZING_RADIATION	GOBP_RESPONSE_TO_IONIZING_RADIATION	133	0.479845	1.79703	5.66225e-05	0.00234396	0.00202976	5207	tags=44%, list=30%, signal=31%
GOBP_REGULATION_OF_ION_TRANSMEMBRANE_TRANSPORT	GOBP_REGULATION_OF_ION_TRANSMEMBRANE_TRANSPORT	446	-0.353067	-1.52329	5.78682e-05	0.00237463	0.00205631	2884	tags=29%, list=17%, signal=25%
GOBP_RRNA_METABOLIC_PROCESS	GOBP_RRNA_METABOLIC_PROCESS	239	0.40384	1.6216	5.80628e-05	0.00237463	0.00205631	5760	tags=52%, list=34%, signal=35%
GOBP_POSITIVE_REGULATION_OF_IMMUNE_RESPONSE	GOBP_POSITIVE_REGULATION_OF_IMMUNE_RESPONSE	483	-0.345629	-1.4954	5.92287e-05	0.00240313	0.00208099	4001	tags=34%, list=23%, signal=27%
GOBP_HOMOLOGOUS_CHROMOSOME_SEGREGATION	GOBP_HOMOLOGOUS_CHROMOSOME_SEGREGATION	52	0.616599	1.9968	5.94675e-05	0.00240313	0.00208099	1681	tags=37%, list=10%, signal=33%
GOBP_ANTIGEN_PROCESSING_AND_PRESENTATION	GOBP_ANTIGEN_PROCESSING_AND_PRESENTATION	101	-0.510839	-1.84984	6.06002e-05	0.00243441	0.00210808	2339	tags=39%, list=14%, signal=34%
GOBP_SODIUM_ION_TRANSPORT	GOBP_SODIUM_ION_TRANSPORT	240	-0.399092	-1.62941	6.35058e-05	0.00253612	0.00219616	2712	tags=30%, list=16%, signal=26%
GOBP_POSITIVE_REGULATION_OF_MITOTIC_CELL_CYCLE_PHASE_TRANSITION	GOBP_POSITIVE_REGULATION_OF_MITOTIC_CELL_CYCLE_PHASE_TRANSITION	88	0.525303	1.85534	6.56023e-05	0.00260453	0.00225539	3218	tags=45%, list=19%, signal=37%
GOCC_TRANSPORTER_COMPLEX	GOCC_TRANSPORTER_COMPLEX	375	-0.360994	-1.52867	6.68839e-05	0.00263997	0.00228609	2762	tags=27%, list=16%, signal=23%
GOBP_ANTIGEN_PROCESSING_AND_PRESENTATION_OF_EXOGENOUS_ANTIGEN	GOBP_ANTIGEN_PROCESSING_AND_PRESENTATION_OF_EXOGENOUS_ANTIGEN	45	-0.63341	-2.00159	7.32574e-05	0.00287482	0.00248946	3257	tags=60%, list=19%, signal=49%
GOBP_PHOSPHOLIPASE_C_ACTIVATING_G_PROTEIN_COUPLED_RECEPTOR_SIGNALING_PATHWAY	GOBP_PHOSPHOLIPASE_C_ACTIVATING_G_PROTEIN_COUPLED_RECEPTOR_SIGNALING_PATHWAY	98	-0.514468	-1.85566	7.41924e-05	0.00289478	0.00250674	2500	tags=42%, list=15%, signal=36%
GOBP_SODIUM_ION_TRANSMEMBRANE_TRANSPORT	GOBP_SODIUM_ION_TRANSMEMBRANE_TRANSPORT	171	-0.439388	-1.72307	7.82213e-05	0.00303454	0.00262777	2712	tags=32%, list=16%, signal=27%
GOCC_CHROMOCENTER	GOCC_CHROMOCENTER	15	0.809734	1.99318	7.9217e-05	0.00305571	0.00264609	1182	tags=47%, list=7%, signal=43%
GOCC_MIDBODY	GOCC_MIDBODY	190	0.424871	1.66936	8.11158e-05	0.00311127	0.00269421	1182	tags=15%, list=7%, signal=14%
GOCC_LUMENAL_SIDE_OF_ENDOPLASMIC_RETICULUM_MEMBRANE	GOCC_LUMENAL_SIDE_OF_ENDOPLASMIC_RETICULUM_MEMBRANE	25	-0.708465	-2.00223	8.3378e-05	0.00318007	0.00275379	1260	tags=56%, list=7%, signal=52%
GOCC_PROTEIN_DNA_COMPLEX	GOCC_PROTEIN_DNA_COMPLEX	117	0.481543	1.78465	8.50414e-05	0.0032254	0.00279304	4150	tags=42%, list=24%, signal=32%
GOMF_ANTIGEN_BINDING	GOMF_ANTIGEN_BINDING	60	-0.574087	-1.90373	8.60498e-05	0.00324551	0.00281046	2553	tags=45%, list=15%, signal=38%
GOCC_REPLICATION_FORK	GOCC_REPLICATION_FORK	55	0.601279	1.96983	8.70028e-05	0.00326333	0.00282588	4522	tags=60%, list=26%, signal=44%
GOBP_MEMBRANE_REPOLARIZATION	GOBP_MEMBRANE_REPOLARIZATION	46	-0.615279	-1.94225	8.7506e-05	0.00326417	0.00282661	2062	tags=35%, list=12%, signal=31%
GOMF_MHC_PROTEIN_COMPLEX_BINDING	GOMF_MHC_PROTEIN_COMPLEX_BINDING	33	-0.666362	-1.98811	8.86173e-05	0.00328756	0.00284687	1509	tags=45%, list=9%, signal=42%
GOBP_ATTACHMENT_OF_MITOTIC_SPINDLE_MICROTUBULES_TO_KINETOCHORE	GOBP_ATTACHMENT_OF_MITOTIC_SPINDLE_MICROTUBULES_TO_KINETOCHORE	15	0.807596	1.98792	9.04533e-05	0.00333743	0.00289006	751	tags=40%, list=4%, signal=38%
GOCC_INTERMEDIATE_FILAMENT	GOCC_INTERMEDIATE_FILAMENT	123	0.480245	1.78694	9.19845e-05	0.00337558	0.00292309	1532	tags=28%, list=9%, signal=25%
GOBP_B_CELL_MEDIATED_IMMUNITY	GOBP_B_CELL_MEDIATED_IMMUNITY	136	-0.459978	-1.73591	9.38288e-05	0.00342475	0.00296567	2960	tags=36%, list=17%, signal=30%
GOCC_ION_CHANNEL_COMPLEX	GOCC_ION_CHANNEL_COMPLEX	278	-0.382901	-1.57649	9.88389e-05	0.00358833	0.00310732	2293	tags=29%, list=13%, signal=25%
GOMF_GATED_CHANNEL_ACTIVITY	GOMF_GATED_CHANNEL_ACTIVITY	329	-0.37185	-1.56045	9.96592e-05	0.00359886	0.00311644	2762	tags=33%, list=16%, signal=28%
GOMF_SINGLE_STRANDED_DNA_BINDING	GOMF_SINGLE_STRANDED_DNA_BINDING	111	0.488202	1.78882	0.000101194	0.00363496	0.0031477	5676	tags=59%, list=33%, signal=40%
GOBP_MEIOTIC_SPINDLE_ORGANIZATION	GOBP_MEIOTIC_SPINDLE_ORGANIZATION	13	0.831103	1.97923	0.000102198	0.00365169	0.00316219	1511	tags=54%, list=9%, signal=49%
GOBP_REGULATION_OF_ATTACHMENT_OF_SPINDLE_MICROTUBULES_TO_KINETOCHORE	GOBP_REGULATION_OF_ATTACHMENT_OF_SPINDLE_MICROTUBULES_TO_KINETOCHORE	13	0.83071	1.97829	0.000105408	0.00374668	0.00324445	828	tags=54%, list=5%, signal=51%
GOCC_DNA_REPLICATION_PREINITIATION_COMPLEX	GOCC_DNA_REPLICATION_PREINITIATION_COMPLEX	12	0.84781	1.96437	0.000106724	0.00377369	0.00326783	2496	tags=92%, list=15%, signal=78%
GOBP_MYELOID_LEUKOCYTE_ACTIVATION	GOBP_MYELOID_LEUKOCYTE_ACTIVATION	220	-0.407214	-1.6509	0.000107523	0.00378224	0.00327524	4065	tags=40%, list=24%, signal=31%
GOBP_AGING	GOBP_AGING	282	0.386535	1.58603	0.00010961	0.00383579	0.00332161	2329	tags=22%, list=14%, signal=20%
GOMF_ALDITOL_NADPPLUS_1_OXIDOREDUCTASE_ACTIVITY	GOMF_ALDITOL_NADPPLUS_1_OXIDOREDUCTASE_ACTIVITY	12	0.846789	1.96201	0.000111148	0.00386458	0.00334654	1253	tags=58%, list=7%, signal=54%
GOBP_HOMOLOGOUS_CHROMOSOME_PAIRING_AT_MEIOSIS	GOBP_HOMOLOGOUS_CHROMOSOME_PAIRING_AT_MEIOSIS	44	0.635243	1.99488	0.000111571	0.00386458	0.00334654	2592	tags=43%, list=15%, signal=37%
GOBP_EMBRYONIC_ORGAN_DEVELOPMENT	GOBP_EMBRYONIC_ORGAN_DEVELOPMENT	438	0.346609	1.48352	0.000118455	0.00406538	0.00352043	2455	tags=24%, list=14%, signal=21%
GOBP_CYTOKINESIS	GOBP_CYTOKINESIS	151	0.448302	1.69769	0.000118566	0.00406538	0.00352043	1572	tags=20%, list=9%, signal=18%
GOMF_CARBOHYDRATE_BINDING	GOMF_CARBOHYDRATE_BINDING	253	-0.388729	-1.59056	0.00012025	0.00410239	0.00355247	3089	tags=31%, list=18%, signal=26%
GOCC_KERATIN_FILAMENT	GOCC_KERATIN_FILAMENT	56	0.586636	1.92516	0.000120986	0.00410687	0.00355635	1438	tags=32%, list=8%, signal=30%
GOBP_LONG_TERM_SYNAPTIC_DEPRESSION	GOBP_LONG_TERM_SYNAPTIC_DEPRESSION	29	-0.689454	-2.01285	0.000124819	0.00421589	0.00365076	2293	tags=41%, list=13%, signal=36%
GOBP_CEREBROSPINAL_FLUID_CIRCULATION	GOBP_CEREBROSPINAL_FLUID_CIRCULATION	10	-0.862321	-1.92088	0.00013117	0.00440847	0.00381752	1822	tags=70%, list=11%, signal=63%
GOCC_SPINDLE_MICROTUBULE	GOCC_SPINDLE_MICROTUBULE	79	0.541307	1.88787	0.000136907	0.00456741	0.00395516	2380	tags=27%, list=14%, signal=23%
GOBP_SPINDLE_ASSEMBLY	GOBP_SPINDLE_ASSEMBLY	128	0.467711	1.74623	0.000137244	0.00456741	0.00395516	2202	tags=24%, list=13%, signal=21%
GOMF_SIGNALING_RECEPTOR_REGULATOR_ACTIVITY	GOMF_SIGNALING_RECEPTOR_REGULATOR_ACTIVITY	475	0.343234	1.47873	0.000138063	0.00457224	0.00395934	2169	tags=25%, list=13%, signal=23%
GOBP_EMBRYONIC_ORGAN_MORPHOGENESIS	GOBP_EMBRYONIC_ORGAN_MORPHOGENESIS	286	0.378993	1.55905	0.000140596	0.00463353	0.00401241	2455	tags=27%, list=14%, signal=24%
GOBP_SPECIFICATION_OF_SYMMETRY	GOBP_SPECIFICATION_OF_SYMMETRY	130	-0.459005	-1.72375	0.000141432	0.00463858	0.00401678	3234	tags=36%, list=19%, signal=30%
GOBP_POSITIVE_REGULATION_OF_LIPASE_ACTIVITY	GOBP_POSITIVE_REGULATION_OF_LIPASE_ACTIVITY	66	-0.552014	-1.84865	0.000149287	0.00487265	0.00421948	2723	tags=36%, list=16%, signal=31%
GOBP_MITOTIC_G2_M_TRANSITION_CHECKPOINT	GOBP_MITOTIC_G2_M_TRANSITION_CHECKPOINT	42	0.635156	1.96283	0.000168104	0.00546056	0.00472858	896	tags=26%, list=5%, signal=25%
GOBP_CYTOSKELETON_DEPENDENT_CYTOKINESIS	GOBP_CYTOSKELETON_DEPENDENT_CYTOKINESIS	85	0.5191	1.8283	0.000170381	0.00548616	0.00475075	1572	tags=24%, list=9%, signal=21%
GOCC_INTEGRATOR_COMPLEX	GOCC_INTEGRATOR_COMPLEX	15	0.79585	1.95901	0.000170508	0.00548616	0.00475075	65	tags=20%, list=0%, signal=20%
GOBP_POSITIVE_REGULATION_OF_UBIQUITIN_PROTEIN_TRANSFERASE_ACTIVITY	GOBP_POSITIVE_REGULATION_OF_UBIQUITIN_PROTEIN_TRANSFERASE_ACTIVITY	32	0.674886	1.98752	0.000176505	0.00565232	0.00489463	1103	tags=28%, list=6%, signal=26%
GOBP_POSITIVE_REGULATION_OF_DNA_METABOLIC_PROCESS	GOBP_POSITIVE_REGULATION_OF_DNA_METABOLIC_PROCESS	214	0.402074	1.60018	0.000185636	0.00591681	0.00512367	4418	tags=40%, list=26%, signal=30%
GOBP_EMBRYONIC_SKELETAL_SYSTEM_DEVELOPMENT	GOBP_EMBRYONIC_SKELETAL_SYSTEM_DEVELOPMENT	124	0.465336	1.73093	0.000188944	0.00599411	0.00519061	2213	tags=31%, list=13%, signal=27%
GOMF_ALCOHOL_DEHYDROGENASE_NADPPLUS_ACTIVITY	GOMF_ALCOHOL_DEHYDROGENASE_NADPPLUS_ACTIVITY	23	0.718844	1.94854	0.000193479	0.00610943	0.00529047	2548	tags=48%, list=15%, signal=41%
GOBP_HEART_PROCESS	GOBP_HEART_PROCESS	239	-0.389711	-1.59295	0.000197723	0.00621454	0.00538149	2829	tags=29%, list=17%, signal=24%
GOCC_PRESYNAPTIC_MEMBRANE	GOCC_PRESYNAPTIC_MEMBRANE	139	-0.450483	-1.70654	0.000199475	0.00624072	0.00540416	3397	tags=42%, list=20%, signal=34%
GOCC_ENDOCYTIC_VESICLE	GOCC_ENDOCYTIC_VESICLE	334	-0.364596	-1.5304	0.000203067	0.00632394	0.00547623	3739	tags=28%, list=22%, signal=22%
GOBP_CELLULAR_PROCESS_INVOLVED_IN_REPRODUCTION_IN_MULTICELLULAR_ORGANISM	GOBP_CELLULAR_PROCESS_INVOLVED_IN_REPRODUCTION_IN_MULTICELLULAR_ORGANISM	339	0.360101	1.51168	0.000210509	0.00652577	0.005651	1791	tags=20%, list=10%, signal=18%
GOBP_SNRNA_PROCESSING	GOBP_SNRNA_PROCESSING	25	0.690547	1.90348	0.000229225	0.00704716	0.0061025	65	tags=12%, list=0%, signal=12%
GOMF_CATION_CHANNEL_ACTIVITY	GOMF_CATION_CHANNEL_ACTIVITY	305	-0.365041	-1.52162	0.000229404	0.00704716	0.0061025	2762	tags=31%, list=16%, signal=27%
GOBP_REGULATION_OF_UBIQUITIN_PROTEIN_TRANSFERASE_ACTIVITY	GOBP_REGULATION_OF_UBIQUITIN_PROTEIN_TRANSFERASE_ACTIVITY	56	0.570888	1.87348	0.000257062	0.00786122	0.00680744	2541	tags=29%, list=15%, signal=24%
GOCC_CLATHRIN_COATED_ENDOCYTIC_VESICLE	GOCC_CLATHRIN_COATED_ENDOCYTIC_VESICLE	89	-0.50288	-1.77835	0.000258528	0.0078706	0.00681556	1260	tags=26%, list=7%, signal=24%
GOBP_REGULATION_OF_MEIOTIC_CELL_CYCLE	GOBP_REGULATION_OF_MEIOTIC_CELL_CYCLE	46	0.604455	1.90298	0.000262046	0.00794211	0.00687749	2067	tags=41%, list=12%, signal=36%
GOBP_DNA_REPLICATION_CHECKPOINT_SIGNALING	GOBP_DNA_REPLICATION_CHECKPOINT_SIGNALING	17	0.776926	1.94978	0.000265242	0.00800324	0.00693042	2503	tags=65%, list=15%, signal=55%
GOBP_FEMALE_MEIOSIS_I	GOBP_FEMALE_MEIOSIS_I	10	0.853303	1.91271	0.000270824	0.0081355	0.00704495	1382	tags=70%, list=8%, signal=64%
GOBP_MITOTIC_G2_DNA_DAMAGE_CHECKPOINT_SIGNALING	GOBP_MITOTIC_G2_DNA_DAMAGE_CHECKPOINT_SIGNALING	30	0.669302	1.94475	0.000281511	0.00841928	0.00729069	896	tags=30%, list=5%, signal=28%
GOBP_POTASSIUM_ION_TRANSPORT	GOBP_POTASSIUM_ION_TRANSPORT	229	-0.393149	-1.59654	0.000286606	0.00853407	0.0073901	2762	tags=33%, list=16%, signal=28%
GOBP_REGULATION_OF_DOUBLE_STRAND_BREAK_REPAIR	GOBP_REGULATION_OF_DOUBLE_STRAND_BREAK_REPAIR	93	0.49908	1.77748	0.000288729	0.00855974	0.00741233	4192	tags=43%, list=25%, signal=33%
GOMF_IMMUNE_RECEPTOR_ACTIVITY	GOMF_IMMUNE_RECEPTOR_ACTIVITY	140	-0.434867	-1.65201	0.000293516	0.00866381	0.00750245	2889	tags=36%, list=17%, signal=30%
GOMF_PASSIVE_TRANSMEMBRANE_TRANSPORTER_ACTIVITY	GOMF_PASSIVE_TRANSMEMBRANE_TRANSPORTER_ACTIVITY	445	-0.339191	-1.46098	0.000295132	0.00867382	0.00751111	2762	tags=30%, list=16%, signal=26%
GOMF_CARGO_RECEPTOR_ACTIVITY	GOMF_CARGO_RECEPTOR_ACTIVITY	78	-0.506955	-1.74736	0.000301849	0.00883299	0.00764895	3144	tags=41%, list=18%, signal=34%
GOBP_NCRNA_3_END_PROCESSING	GOBP_NCRNA_3_END_PROCESSING	39	0.621913	1.90403	0.000306388	0.00892734	0.00773065	4428	tags=49%, list=26%, signal=36%
GOBP_SECOND_MESSENGER_MEDIATED_SIGNALING	GOBP_SECOND_MESSENGER_MEDIATED_SIGNALING	289	-0.363948	-1.51334	0.000321904	0.00933935	0.00808743	3025	tags=32%, list=18%, signal=27%
GOBP_REGULATION_OF_MEIOTIC_NUCLEAR_DIVISION	GOBP_REGULATION_OF_MEIOTIC_NUCLEAR_DIVISION	29	0.676056	1.94817	0.000326411	0.00942979	0.00816575	2067	tags=48%, list=12%, signal=43%
GOCC_PROTEIN_KINASE_COMPLEX	GOCC_PROTEIN_KINASE_COMPLEX	111	0.465593	1.70598	0.000328368	0.00944135	0.00817575	3818	tags=35%, list=22%, signal=27%
GOBP_EPIDERMAL_CELL_DIFFERENTIATION	GOBP_EPIDERMAL_CELL_DIFFERENTIATION	174	0.420115	1.63344	0.000329592	0.00944135	0.00817575	2596	tags=26%, list=15%, signal=23%
GOCC_HETEROCHROMATIN	GOCC_HETEROCHROMATIN	62	0.557645	1.8909	0.000341577	0.00974356	0.00843745	3615	tags=44%, list=21%, signal=34%
GOBP_MITOTIC_CHROMOSOME_CONDENSATION	GOBP_MITOTIC_CHROMOSOME_CONDENSATION	17	0.771486	1.93612	0.00034366	0.00976195	0.00845338	2196	tags=53%, list=13%, signal=46%
GOBP_REGULATION_OF_SYSTEMIC_ARTERIAL_BLOOD_PRESSURE_BY_HORMONE	GOBP_REGULATION_OF_SYSTEMIC_ARTERIAL_BLOOD_PRESSURE_BY_HORMONE	37	-0.626747	-1.92491	0.000345856	0.0097834	0.00847195	2744	tags=41%, list=16%, signal=34%
GOBP_REGULATION_OF_DNA_DIRECTED_DNA_POLYMERASE_ACTIVITY	GOBP_REGULATION_OF_DNA_DIRECTED_DNA_POLYMERASE_ACTIVITY	13	0.808539	1.92549	0.000347996	0.00980308	0.00848899	3135	tags=85%, list=18%, signal=69%
GOBP_TELOMERE_MAINTENANCE	GOBP_TELOMERE_MAINTENANCE	127	0.461836	1.7176	0.000357031	0.00997484	0.00863773	5513	tags=54%, list=32%, signal=37%
GOCC_LATE_ENDOSOME	GOCC_LATE_ENDOSOME	263	-0.376082	-1.54537	0.000357031	0.00997484	0.00863773	2968	tags=19%, list=17%, signal=16%
GOBP_NON_MEMBRANE_BOUNDED_ORGANELLE_ASSEMBLY	GOBP_NON_MEMBRANE_BOUNDED_ORGANELLE_ASSEMBLY	371	0.34534	1.45845	0.000375295	0.0104399	0.00904043	2202	tags=19%, list=13%, signal=17%
GOMF_WATER_TRANSMEMBRANE_TRANSPORTER_ACTIVITY	GOMF_WATER_TRANSMEMBRANE_TRANSPORTER_ACTIVITY	16	-0.770978	-1.95437	0.000376752	0.0104399	0.00904043	2162	tags=62%, list=13%, signal=55%
GOBP_STRIATED_MUSCLE_CONTRACTION	GOBP_STRIATED_MUSCLE_CONTRACTION	163	-0.418946	-1.6348	0.000382069	0.0105442	0.00913075	2903	tags=33%, list=17%, signal=28%
GOBP_NEGATIVE_REGULATION_OF_LOCOMOTION	GOBP_NEGATIVE_REGULATION_OF_LOCOMOTION	302	-0.362425	-1.51514	0.000388458	0.010675	0.00924406	3510	tags=31%, list=21%, signal=25%
GOBP_METAL_ION_EXPORT	GOBP_METAL_ION_EXPORT	48	-0.585902	-1.86531	0.000390007	0.010675	0.00924406	2762	tags=46%, list=16%, signal=39%
GOBP_REGULATION_OF_HAIR_CYCLE	GOBP_REGULATION_OF_HAIR_CYCLE	28	0.667423	1.90511	0.000391528	0.010675	0.00924406	2855	tags=50%, list=17%, signal=42%
GOBP_TELOMERE_ORGANIZATION	GOBP_TELOMERE_ORGANIZATION	131	0.455819	1.7029	0.000393236	0.0106787	0.00924726	5513	tags=53%, list=32%, signal=36%
GOBP_POSITIVE_REGULATION_OF_CELL_CYCLE_PHASE_TRANSITION	GOBP_POSITIVE_REGULATION_OF_CELL_CYCLE_PHASE_TRANSITION	110	0.477273	1.74621	0.000401429	0.0108578	0.00940232	3218	tags=41%, list=19%, signal=33%
GOCC_APICAL_PLASMA_MEMBRANE	GOCC_APICAL_PLASMA_MEMBRANE	346	-0.353248	-1.48798	0.00040394	0.0108823	0.00942357	2064	tags=23%, list=12%, signal=20%
GOCC_APICAL_PART_OF_CELL	GOCC_APICAL_PART_OF_CELL	406	-0.340901	-1.45909	0.000418674	0.0112347	0.0097287	2463	tags=25%, list=14%, signal=22%
GOBP_REGULATION_OF_HEART_CONTRACTION	GOBP_REGULATION_OF_HEART_CONTRACTION	195	-0.40095	-1.60664	0.000422712	0.0112984	0.00978386	2231	tags=26%, list=13%, signal=23%
GOBP_ADENYLATE_CYCLASE_MODULATING_G_PROTEIN_COUPLED_RECEPTOR_SIGNALING_PATHWAY	GOBP_ADENYLATE_CYCLASE_MODULATING_G_PROTEIN_COUPLED_RECEPTOR_SIGNALING_PATHWAY	210	-0.401083	-1.60999	0.00042817	0.0113994	0.00987132	2482	tags=32%, list=15%, signal=28%
GOBP_REGULATION_OF_BLOOD_CIRCULATION	GOBP_REGULATION_OF_BLOOD_CIRCULATION	242	-0.379211	-1.55221	0.000437145	0.0115929	0.0100389	2762	tags=30%, list=16%, signal=26%
GOCC_CHROMOSOME_TELOMERIC_REGION	GOCC_CHROMOSOME_TELOMERIC_REGION	135	0.441137	1.65949	0.000451767	0.011934	0.0103343	5513	tags=53%, list=32%, signal=36%
GOBP_MICROTUBULE_ORGANIZING_CENTER_ORGANIZATION	GOBP_MICROTUBULE_ORGANIZING_CENTER_ORGANIZATION	139	0.437488	1.65388	0.000479928	0.0126288	0.0109359	4370	tags=38%, list=26%, signal=29%
GOCC_PROTEASOME_COMPLEX	GOCC_PROTEASOME_COMPLEX	58	0.563529	1.87646	0.000484778	0.0127072	0.0110038	6530	tags=81%, list=38%, signal=50%
GOMF_PEPTIDE_BINDING	GOMF_PEPTIDE_BINDING	295	-0.354197	-1.47637	0.000495818	0.0129022	0.0111727	1930	tags=21%, list=11%, signal=19%
GOBP_PROTEIN_LOCALIZATION_TO_CONDENSED_CHROMOSOME	GOBP_PROTEIN_LOCALIZATION_TO_CONDENSED_CHROMOSOME	17	0.76101	1.90983	0.000496019	0.0129022	0.0111727	1455	tags=53%, list=9%, signal=48%
GOBP_REGULATION_OF_CALCIUM_MEDIATED_SIGNALING	GOBP_REGULATION_OF_CALCIUM_MEDIATED_SIGNALING	71	-0.517725	-1.76244	0.000512377	0.0132768	0.0114971	4116	tags=45%, list=24%, signal=34%
GOBP_POSITIVE_REGULATION_OF_MEIOTIC_CELL_CYCLE	GOBP_POSITIVE_REGULATION_OF_MEIOTIC_CELL_CYCLE	23	0.693097	1.87875	0.000516484	0.0133324	0.0115452	2067	tags=48%, list=12%, signal=42%
GOMF_SCAVENGER_RECEPTOR_ACTIVITY	GOMF_SCAVENGER_RECEPTOR_ACTIVITY	46	-0.581166	-1.83457	0.000547562	0.0140377	0.012156	3064	tags=52%, list=18%, signal=43%
GOBP_FLUID_TRANSPORT	GOBP_FLUID_TRANSPORT	32	-0.639052	-1.89573	0.000547944	0.0140377	0.012156	2162	tags=44%, list=13%, signal=38%
GOMF_RETINOIC_ACID_BINDING	GOMF_RETINOIC_ACID_BINDING	27	0.669806	1.90286	0.000551145	0.0140666	0.012181	1729	tags=44%, list=10%, signal=40%
GOBP_POSITIVE_REGULATION_OF_CELL_ACTIVATION	GOBP_POSITIVE_REGULATION_OF_CELL_ACTIVATION	339	-0.348662	-1.46456	0.000557095	0.0141652	0.0122664	3785	tags=34%, list=22%, signal=27%
GOBP_ANTERIOR_POSTERIOR_PATTERN_SPECIFICATION	GOBP_ANTERIOR_POSTERIOR_PATTERN_SPECIFICATION	202	0.399744	1.58453	0.000573471	0.0144758	0.0125354	2436	tags=27%, list=14%, signal=24%
GOBP_REGULATION_OF_DNA_REPAIR	GOBP_REGULATION_OF_DNA_REPAIR	131	0.449716	1.6801	0.000573575	0.0144758	0.0125354	4192	tags=39%, list=25%, signal=30%
GOMF_WATER_CHANNEL_ACTIVITY	GOMF_WATER_CHANNEL_ACTIVITY	13	-0.79055	-1.8662	0.000597682	0.0150284	0.0130138	2162	tags=62%, list=13%, signal=54%
GOBP_IMMUNE_RESPONSE_REGULATING_SIGNALING_PATHWAY	GOBP_IMMUNE_RESPONSE_REGULATING_SIGNALING_PATHWAY	388	-0.342724	-1.46636	0.000602376	0.0150905	0.0130677	3511	tags=28%, list=21%, signal=23%
GOBP_PROTEIN_LOCALIZATION_TO_CELL_SURFACE	GOBP_PROTEIN_LOCALIZATION_TO_CELL_SURFACE	65	-0.537547	-1.79449	0.000609116	0.0152033	0.0131653	2982	tags=32%, list=17%, signal=27%
GOBP_NEGATIVE_REGULATION_OF_CELL_CYCLE_G2_M_PHASE_TRANSITION	GOBP_NEGATIVE_REGULATION_OF_CELL_CYCLE_G2_M_PHASE_TRANSITION	55	0.559027	1.83141	0.000614048	0.0152702	0.0132233	2595	tags=33%, list=15%, signal=28%
GOBP_POSITIVE_REGULATION_OF_UBIQUITIN_PROTEIN_LIGASE_ACTIVITY	GOBP_POSITIVE_REGULATION_OF_UBIQUITIN_PROTEIN_LIGASE_ACTIVITY	11	0.808165	1.85973	0.000617981	0.0152904	0.0132407	1103	tags=45%, list=6%, signal=43%
GOBP_MAINTENANCE_OF_GASTROINTESTINAL_EPITHELIUM	GOBP_MAINTENANCE_OF_GASTROINTESTINAL_EPITHELIUM	19	0.729848	1.88351	0.000621198	0.0152904	0.0132407	2063	tags=42%, list=12%, signal=37%
GOCC_LAMELLAR_BODY	GOCC_LAMELLAR_BODY	17	-0.758497	-1.97451	0.000621616	0.0152904	0.0132407	743	tags=59%, list=4%, signal=56%
GOBP_SPINDLE_MIDZONE_ASSEMBLY	GOBP_SPINDLE_MIDZONE_ASSEMBLY	12	0.814522	1.88725	0.000624063	0.0152952	0.0132449	1182	tags=58%, list=7%, signal=54%
GOBP_REGULATION_OF_REPRODUCTIVE_PROCESS	GOBP_REGULATION_OF_REPRODUCTIVE_PROCESS	163	0.41318	1.58818	0.000644559	0.0157407	0.0136307	2222	tags=32%, list=13%, signal=28%
GOBP_POSITIVE_REGULATION_OF_NUCLEAR_DIVISION	GOBP_POSITIVE_REGULATION_OF_NUCLEAR_DIVISION	56	0.555262	1.8222	0.000665606	0.0161964	0.0140253	2067	tags=34%, list=12%, signal=30%
GOBP_FAT_SOLUBLE_VITAMIN_CATABOLIC_PROCESS	GOBP_FAT_SOLUBLE_VITAMIN_CATABOLIC_PROCESS	13	0.793191	1.88894	0.000673363	0.0162285	0.0140531	1634	tags=54%, list=10%, signal=49%
GOMF_ACTIVE_TRANSMEMBRANE_TRANSPORTER_ACTIVITY	GOMF_ACTIVE_TRANSMEMBRANE_TRANSPORTER_ACTIVITY	386	-0.337176	-1.44271	0.000674587	0.0162285	0.0140531	2316	tags=21%, list=14%, signal=19%
GOBP_DOUBLE_STRAND_BREAK_REPAIR_VIA_BREAK_INDUCED_REPLICATION	GOBP_DOUBLE_STRAND_BREAK_REPAIR_VIA_BREAK_INDUCED_REPLICATION	12	0.812259	1.882	0.000677938	0.0162285	0.0140531	2496	tags=83%, list=15%, signal=71%
GOBP_APOPTOTIC_CELL_CLEARANCE	GOBP_APOPTOTIC_CELL_CLEARANCE	50	-0.56865	-1.82728	0.000685107	0.0162285	0.0140531	3096	tags=42%, list=18%, signal=34%
GOBP_ICOSANOID_BIOSYNTHETIC_PROCESS	GOBP_ICOSANOID_BIOSYNTHETIC_PROCESS	50	-0.568509	-1.82683	0.000685107	0.0162285	0.0140531	1220	tags=32%, list=7%, signal=30%
GOBP_MEDIUM_CHAIN_FATTY_ACID_METABOLIC_PROCESS	GOBP_MEDIUM_CHAIN_FATTY_ACID_METABOLIC_PROCESS	15	-0.751946	-1.86244	0.000686041	0.0162285	0.0140531	217	tags=27%, list=1%, signal=26%
GOBP_REGULATION_OF_SYSTEMIC_ARTERIAL_BLOOD_PRESSURE	GOBP_REGULATION_OF_SYSTEMIC_ARTERIAL_BLOOD_PRESSURE	93	-0.475429	-1.69621	0.000686528	0.0162285	0.0140531	2744	tags=38%, list=16%, signal=32%
GOMF_ATP_DEPENDENT_ACTIVITY_ACTING_ON_RNA	GOMF_ATP_DEPENDENT_ACTIVITY_ACTING_ON_RNA	76	0.502743	1.74449	0.000686528	0.0162285	0.0140531	5541	tags=54%, list=32%, signal=37%
GOCC_MEMBRANE_MICRODOMAIN	GOCC_MEMBRANE_MICRODOMAIN	317	-0.352584	-1.4742	0.000688439	0.0162285	0.0140531	3144	tags=26%, list=18%, signal=22%
GOBP_SUBSTRATE_INDEPENDENT_TELENCEPHALIC_TANGENTIAL_MIGRATION	GOBP_SUBSTRATE_INDEPENDENT_TELENCEPHALIC_TANGENTIAL_MIGRATION	12	-0.797183	-1.84495	0.000697151	0.016377	0.0141817	2555	tags=75%, list=15%, signal=64%
GOBP_POSITIVE_REGULATION_OF_TRANSLATION	GOBP_POSITIVE_REGULATION_OF_TRANSLATION	125	0.4378	1.63012	0.000700031	0.016388	0.0141912	5429	tags=44%, list=32%, signal=30%
GOBP_LOCOMOTORY_EXPLORATION_BEHAVIOR	GOBP_LOCOMOTORY_EXPLORATION_BEHAVIOR	15	-0.75027	-1.85829	0.000704214	0.0164292	0.0142269	276	tags=53%, list=2%, signal=53%
GOCC_SMALL_SUBUNIT_PROCESSOME	GOCC_SMALL_SUBUNIT_PROCESSOME	34	0.628526	1.87422	0.000715263	0.0165937	0.0143694	5152	tags=68%, list=30%, signal=47%
GOBP_POSITIVE_REGULATION_OF_DNA_REPLICATION	GOBP_POSITIVE_REGULATION_OF_DNA_REPLICATION	39	0.608084	1.86169	0.000716154	0.0165937	0.0143694	2000	tags=33%, list=12%, signal=30%
GOBP_REGULATION_OF_BLOOD_PRESSURE	GOBP_REGULATION_OF_BLOOD_PRESSURE	175	-0.411069	-1.61701	0.000735575	0.0169858	0.0147089	2744	tags=31%, list=16%, signal=26%
GOBP_ANTIGEN_PROCESSING_AND_PRESENTATION_OF_PEPTIDE_ANTIGEN	GOBP_ANTIGEN_PROCESSING_AND_PRESENTATION_OF_PEPTIDE_ANTIGEN	58	-0.539469	-1.78293	0.000740793	0.017029	0.0147463	3257	tags=45%, list=19%, signal=36%
GOMF_HISTONE_DEACETYLASE_BINDING	GOMF_HISTONE_DEACETYLASE_BINDING	121	0.446784	1.66282	0.000742464	0.017029	0.0147463	2761	tags=24%, list=16%, signal=20%
GOCC_CYCLIN_DEPENDENT_PROTEIN_KINASE_HOLOENZYME_COMPLEX	GOCC_CYCLIN_DEPENDENT_PROTEIN_KINASE_HOLOENZYME_COMPLEX	46	0.584283	1.83947	0.000746508	0.0170641	0.0147767	2000	tags=35%, list=12%, signal=31%
GOBP_ANTIGEN_PROCESSING_AND_PRESENTATION_OF_ENDOGENOUS_ANTIGEN	GOBP_ANTIGEN_PROCESSING_AND_PRESENTATION_OF_ENDOGENOUS_ANTIGEN	25	-0.665515	-1.88084	0.000758733	0.0172854	0.0149683	2315	tags=40%, list=14%, signal=35%
GOMF_ALDO_KETO_REDUCTASE_NADP_ACTIVITY	GOMF_ALDO_KETO_REDUCTASE_NADP_ACTIVITY	29	0.653475	1.8831	0.00081455	0.0184624	0.0159876	2548	tags=41%, list=15%, signal=35%
GOBP_DNA_STRAND_ELONGATION	GOBP_DNA_STRAND_ELONGATION	36	0.61292	1.8432	0.000815838	0.0184624	0.0159876	4130	tags=56%, list=24%, signal=42%
GOBP_REGULATION_OF_CATION_TRANSMEMBRANE_TRANSPORT	GOBP_REGULATION_OF_CATION_TRANSMEMBRANE_TRANSPORT	318	-0.35202	-1.47248	0.000821255	0.0185062	0.0160255	2884	tags=29%, list=17%, signal=25%
GOBP_XENOBIOTIC_GLUCURONIDATION	GOBP_XENOBIOTIC_GLUCURONIDATION	10	0.827457	1.85477	0.000823226	0.0185062	0.0160255	1729	tags=70%, list=10%, signal=63%
GOCC_SODIUM_CHANNEL_COMPLEX	GOCC_SODIUM_CHANNEL_COMPLEX	26	-0.666465	-1.89697	0.000852398	0.0190988	0.0165386	1616	tags=42%, list=9%, signal=38%
GOBP_VITAMIN_CATABOLIC_PROCESS	GOBP_VITAMIN_CATABOLIC_PROCESS	16	0.741048	1.8508	0.000863847	0.0192284	0.0166509	1634	tags=44%, list=10%, signal=40%
GOMF_MINUS_END_DIRECTED_MICROTUBULE_MOTOR_ACTIVITY	GOMF_MINUS_END_DIRECTED_MICROTUBULE_MOTOR_ACTIVITY	18	-0.729934	-1.91935	0.000863847	0.0192284	0.0166509	3204	tags=72%, list=19%, signal=59%
GOMF_AMIDE_BINDING	GOMF_AMIDE_BINDING	371	-0.338393	-1.43573	0.000868632	0.0192376	0.0166588	2003	tags=20%, list=12%, signal=18%
GOBP_POSITIVE_REGULATION_OF_CHROMOSOME_ORGANIZATION	GOBP_POSITIVE_REGULATION_OF_CHROMOSOME_ORGANIZATION	84	0.500342	1.76031	0.000869926	0.0192376	0.0166588	4418	tags=44%, list=26%, signal=33%
GOCC_GAP_JUNCTION	GOCC_GAP_JUNCTION	28	0.650654	1.85724	0.000875839	0.0193054	0.0167176	2470	tags=54%, list=14%, signal=46%
GOBP_DNA_STRAND_ELONGATION_INVOLVED_IN_DNA_REPLICATION	GOBP_DNA_STRAND_ELONGATION_INVOLVED_IN_DNA_REPLICATION	15	0.755315	1.85923	0.000889488	0.0195428	0.0169232	3629	tags=87%, list=21%, signal=68%
GOBP_REGULATION_OF_POTASSIUM_ION_TRANSPORT	GOBP_REGULATION_OF_POTASSIUM_ION_TRANSPORT	99	-0.463069	-1.67434	0.000896817	0.0196403	0.0170076	2844	tags=37%, list=17%, signal=31%
GOCC_COLLAGEN_CONTAINING_EXTRACELLULAR_MATRIX	GOCC_COLLAGEN_CONTAINING_EXTRACELLULAR_MATRIX	410	-0.327112	-1.40002	0.000900292	0.019653	0.0170185	1957	tags=24%, list=11%, signal=21%
GOBP_COMPLEMENT_ACTIVATION	GOBP_COMPLEMENT_ACTIVATION	58	-0.536715	-1.77382	0.000911397	0.0198317	0.0171733	2099	tags=43%, list=12%, signal=38%
GOBP_LYMPHOCYTE_MEDIATED_IMMUNITY	GOBP_LYMPHOCYTE_MEDIATED_IMMUNITY	277	-0.362619	-1.49167	0.000928317	0.0201353	0.0174362	3085	tags=35%, list=18%, signal=29%
GOCC_NUCLEAR_REPLICATION_FORK	GOCC_NUCLEAR_REPLICATION_FORK	27	0.655386	1.8619	0.00094563	0.0204455	0.0177048	4522	tags=70%, list=26%, signal=52%
GOBP_MITOTIC_DNA_REPLICATION	GOBP_MITOTIC_DNA_REPLICATION	13	0.782826	1.86426	0.000951736	0.0204928	0.0177458	1328	tags=62%, list=8%, signal=57%
GOBP_MEMBRANE_DEPOLARIZATION_DURING_ACTION_POTENTIAL	GOBP_MEMBRANE_DEPOLARIZATION_DURING_ACTION_POTENTIAL	35	-0.608487	-1.84959	0.000953854	0.0204928	0.0177458	1880	tags=34%, list=11%, signal=31%
GOCC_AXONEMAL_DYNEIN_COMPLEX	GOCC_AXONEMAL_DYNEIN_COMPLEX	19	-0.722855	-1.92805	0.00096458	0.0206578	0.0178887	1681	tags=58%, list=10%, signal=52%
GOBP_POSITIVE_REGULATION_OF_MEIOTIC_NUCLEAR_DIVISION	GOBP_POSITIVE_REGULATION_OF_MEIOTIC_NUCLEAR_DIVISION	15	0.750755	1.848	0.000980987	0.0209431	0.0181358	2067	tags=53%, list=12%, signal=47%
GOBP_AXONEMAL_DYNEIN_COMPLEX_ASSEMBLY	GOBP_AXONEMAL_DYNEIN_COMPLEX_ASSEMBLY	25	-0.657559	-1.85836	0.0010136	0.0215716	0.01868	3193	tags=64%, list=19%, signal=52%
GOBP_ENDODERM_FORMATION	GOBP_ENDODERM_FORMATION	54	0.538539	1.76437	0.00105433	0.0222986	0.0193095	2987	tags=41%, list=17%, signal=34%
GOBP_SNRNA_METABOLIC_PROCESS	GOBP_SNRNA_METABOLIC_PROCESS	51	0.549002	1.77729	0.00105433	0.0222986	0.0193095	5794	tags=47%, list=34%, signal=31%
GOBP_REPRODUCTIVE_SYSTEM_DEVELOPMENT	GOBP_REPRODUCTIVE_SYSTEM_DEVELOPMENT	416	0.331722	1.40999	0.00106335	0.0224196	0.0194143	2283	tags=22%, list=13%, signal=19%
GOBP_MITOTIC_CYTOKINESIS	GOBP_MITOTIC_CYTOKINESIS	70	0.504617	1.73522	0.00107147	0.0225208	0.019502	1230	tags=21%, list=7%, signal=20%
GOBP_MYELOID_LEUKOCYTE_MEDIATED_IMMUNITY	GOBP_MYELOID_LEUKOCYTE_MEDIATED_IMMUNITY	105	-0.458522	-1.66189	0.00110356	0.0231238	0.0200241	2987	tags=33%, list=17%, signal=28%
GOBP_T_CELL_MEDIATED_CYTOTOXICITY	GOBP_T_CELL_MEDIATED_CYTOTOXICITY	47	-0.570724	-1.81418	0.00111915	0.0233782	0.0202444	3754	tags=51%, list=22%, signal=40%
GOMF_ATPASE_COUPLED_TRANSMEMBRANE_TRANSPORTER_ACTIVITY	GOMF_ATPASE_COUPLED_TRANSMEMBRANE_TRANSPORTER_ACTIVITY	106	-0.451195	-1.64262	0.0012156	0.0253151	0.0219217	3437	tags=36%, list=20%, signal=29%
GOCC_90S_PRERIBOSOME	GOCC_90S_PRERIBOSOME	25	0.637958	1.75852	0.00121935	0.0253155	0.021922	5152	tags=72%, list=30%, signal=50%
GOCC_SYNAPTIC_MEMBRANE	GOCC_SYNAPTIC_MEMBRANE	360	-0.332122	-1.40262	0.00122553	0.0253661	0.0219659	2452	tags=24%, list=14%, signal=21%
GOBP_CARDIAC_MUSCLE_CELL_MEMBRANE_REPOLARIZATION	GOBP_CARDIAC_MUSCLE_CELL_MEMBRANE_REPOLARIZATION	36	-0.602071	-1.83975	0.00124767	0.025746	0.0222948	2762	tags=39%, list=16%, signal=33%
GOBP_CELLULAR_RESPONSE_TO_IONIZING_RADIATION	GOBP_CELLULAR_RESPONSE_TO_IONIZING_RADIATION	70	0.499789	1.71862	0.00125781	0.0258766	0.0224079	5097	tags=41%, list=30%, signal=29%
GOBP_MOTILE_CILIUM_ASSEMBLY	GOBP_MOTILE_CILIUM_ASSEMBLY	45	-0.563992	-1.78223	0.00128532	0.0263627	0.0228288	3031	tags=51%, list=18%, signal=42%
GOBP_REGULATION_OF_INFLAMMATORY_RESPONSE	GOBP_REGULATION_OF_INFLAMMATORY_RESPONSE	337	-0.343224	-1.44151	0.00129195	0.0264188	0.0228774	2884	tags=27%, list=17%, signal=23%
GOCC_BASAL_PART_OF_CELL	GOCC_BASAL_PART_OF_CELL	266	-0.355341	-1.46276	0.00130841	0.0266481	0.023076	2370	tags=23%, list=14%, signal=20%
GOBP_REGULATION_OF_SYSTEMIC_ARTERIAL_BLOOD_PRESSURE_BY_RENIN_ANGIOTENSIN	GOBP_REGULATION_OF_SYSTEMIC_ARTERIAL_BLOOD_PRESSURE_BY_RENIN_ANGIOTENSIN	24	-0.666068	-1.86324	0.00131101	0.0266481	0.023076	2744	tags=54%, list=16%, signal=46%
GOBP_REGULATION_OF_TRANSPORTER_ACTIVITY	GOBP_REGULATION_OF_TRANSPORTER_ACTIVITY	259	-0.354582	-1.45204	0.00134279	0.0272126	0.0235648	2796	tags=29%, list=16%, signal=25%
GOMF_DNA_REPLICATION_ORIGIN_BINDING	GOMF_DNA_REPLICATION_ORIGIN_BINDING	16	0.728204	1.81873	0.00140552	0.028399	0.0245922	2737	tags=56%, list=16%, signal=47%
GOBP_WATER_TRANSPORT	GOBP_WATER_TRANSPORT	23	-0.665194	-1.83873	0.00144902	0.0291443	0.0252375	2162	tags=52%, list=13%, signal=46%
GOBP_SPERM_MOTILITY	GOBP_SPERM_MOTILITY	100	-0.467257	-1.68998	0.00145099	0.0291443	0.0252375	2391	tags=34%, list=14%, signal=29%
GOMF_D_THREO_ALDOSE_1_DEHYDROGENASE_ACTIVITY	GOMF_D_THREO_ALDOSE_1_DEHYDROGENASE_ACTIVITY	16	0.725928	1.81304	0.00146064	0.0292515	0.0253304	1578	tags=50%, list=9%, signal=45%
GOBP_REGULATION_OF_CALCIUM_ION_TRANSMEMBRANE_TRANSPORTER_ACTIVITY	GOBP_REGULATION_OF_CALCIUM_ION_TRANSMEMBRANE_TRANSPORTER_ACTIVITY	78	-0.471431	-1.62492	0.00147605	0.0294733	0.0255224	2452	tags=31%, list=14%, signal=26%
GOBP_POSITIVE_REGULATION_OF_CELL_CYCLE_G2_M_PHASE_TRANSITION	GOBP_POSITIVE_REGULATION_OF_CELL_CYCLE_G2_M_PHASE_TRANSITION	31	0.622978	1.81596	0.00153987	0.0306307	0.0265248	4567	tags=68%, list=27%, signal=50%
GOBP_MICROGLIAL_CELL_ACTIVATION	GOBP_MICROGLIAL_CELL_ACTIVATION	43	-0.569325	-1.78798	0.00154304	0.0306307	0.0265248	3192	tags=47%, list=19%, signal=38%
GOBP_AMINO_SUGAR_CATABOLIC_PROCESS	GOBP_AMINO_SUGAR_CATABOLIC_PROCESS	14	-0.746768	-1.80344	0.00158357	0.0313435	0.027142	2788	tags=43%, list=16%, signal=36%
GOCC_MITOTIC_SPINDLE_MIDZONE	GOCC_MITOTIC_SPINDLE_MIDZONE	14	0.75956	1.84974	0.00160033	0.0315833	0.0273497	905	tags=43%, list=5%, signal=41%
GOBP_ICOSANOID_METABOLIC_PROCESS	GOBP_ICOSANOID_METABOLIC_PROCESS	112	-0.446224	-1.63449	0.00161514	0.0317831	0.0275227	1220	tags=24%, list=7%, signal=23%
GOBP_MITOTIC_SISTER_CHROMATID_COHESION	GOBP_MITOTIC_SISTER_CHROMATID_COHESION	23	0.663439	1.79836	0.00162599	0.0319042	0.0276275	4184	tags=43%, list=24%, signal=33%
GOBP_ANTIGEN_PROCESSING_AND_PRESENTATION_OF_PEPTIDE_OR_POLYSACCHARIDE_ANTIGEN_VIA_MHC_CLASS_II	GOBP_ANTIGEN_PROCESSING_AND_PRESENTATION_OF_PEPTIDE_OR_POLYSACCHARIDE_ANTIGEN_VIA_MHC_CLASS_II	32	-0.611863	-1.81507	0.00164723	0.0321797	0.0278661	3257	tags=59%, list=19%, signal=48%
GOBP_NUCLEOBASE_BIOSYNTHETIC_PROCESS	GOBP_NUCLEOBASE_BIOSYNTHETIC_PROCESS	19	0.707652	1.82623	0.00164951	0.0321797	0.0278661	2020	tags=47%, list=12%, signal=42%
GOBP_POSITIVE_REGULATION_OF_URINE_VOLUME	GOBP_POSITIVE_REGULATION_OF_URINE_VOLUME	13	-0.761689	-1.79807	0.00168176	0.0327149	0.0283295	3045	tags=54%, list=18%, signal=44%
GOBP_REGULATION_OF_DOUBLE_STRAND_BREAK_REPAIR_VIA_HOMOLOGOUS_RECOMBINATION	GOBP_REGULATION_OF_DOUBLE_STRAND_BREAK_REPAIR_VIA_HOMOLOGOUS_RECOMBINATION	61	0.515006	1.74584	0.00169948	0.0329651	0.0285462	4192	tags=44%, list=25%, signal=34%
GOBP_CAMERA_TYPE_EYE_PHOTORECEPTOR_CELL_DIFFERENTIATION	GOBP_CAMERA_TYPE_EYE_PHOTORECEPTOR_CELL_DIFFERENTIATION	25	-0.645922	-1.82547	0.00170759	0.033028	0.0286006	2279	tags=36%, list=13%, signal=31%
GOBP_CARDIAC_MUSCLE_CONTRACTION	GOBP_CARDIAC_MUSCLE_CONTRACTION	126	-0.417876	-1.56672	0.00171785	0.0331321	0.0286908	2903	tags=33%, list=17%, signal=27%
GOBP_REGULATION_OF_METAL_ION_TRANSPORT	GOBP_REGULATION_OF_METAL_ION_TRANSPORT	369	-0.327563	-1.39017	0.0017837	0.0343045	0.0297061	2884	tags=28%, list=17%, signal=24%
GOBP_GLUTAMINE_METABOLIC_PROCESS	GOBP_GLUTAMINE_METABOLIC_PROCESS	24	0.673121	1.83539	0.00180582	0.0346319	0.0299896	2081	tags=46%, list=12%, signal=40%
GOCC_LATERAL_ELEMENT	GOCC_LATERAL_ELEMENT	12	0.787215	1.82397	0.0018318	0.0350312	0.0303353	2195	tags=75%, list=13%, signal=65%
GOBP_ANTIGEN_PROCESSING_AND_PRESENTATION_OF_EXOGENOUS_PEPTIDE_ANTIGEN_VIA_MHC_CLASS_II	GOBP_ANTIGEN_PROCESSING_AND_PRESENTATION_OF_EXOGENOUS_PEPTIDE_ANTIGEN_VIA_MHC_CLASS_II	28	-0.624853	-1.80987	0.00184673	0.0352175	0.0304966	1509	tags=64%, list=9%, signal=59%
GOCC_MITOTIC_SPINDLE_POLE	GOCC_MITOTIC_SPINDLE_POLE	36	0.587723	1.76742	0.00191187	0.0363576	0.0314839	4046	tags=50%, list=24%, signal=38%
GOBP_REGULATION_OF_T_CELL_MEDIATED_CYTOTOXICITY	GOBP_REGULATION_OF_T_CELL_MEDIATED_CYTOTOXICITY	37	-0.58551	-1.79826	0.0019271	0.0365449	0.0316462	2551	tags=41%, list=15%, signal=35%
GOCC_CLATHRIN_COATED_VESICLE	GOCC_CLATHRIN_COATED_VESICLE	189	-0.382137	-1.51145	0.00195666	0.0370021	0.032042	1344	tags=16%, list=8%, signal=15%
GOBP_CYTOSOLIC_CALCIUM_ION_TRANSPORT	GOBP_CYTOSOLIC_CALCIUM_ION_TRANSPORT	168	-0.378074	-1.47871	0.0020119	0.0379411	0.0328551	2884	tags=31%, list=17%, signal=26%
GOMF_MICROTUBULE_BINDING	GOMF_MICROTUBULE_BINDING	254	0.362336	1.47028	0.00205347	0.0386178	0.0334411	2265	tags=21%, list=13%, signal=19%
GOBP_CENTROSOME_DUPLICATION	GOBP_CENTROSOME_DUPLICATION	71	0.487865	1.68337	0.00208639	0.0389916	0.0337649	5307	tags=55%, list=31%, signal=38%
GOBP_POSITIVE_REGULATION_OF_CHROMOSOME_SEGREGATION	GOBP_POSITIVE_REGULATION_OF_CHROMOSOME_SEGREGATION	14	0.750616	1.82796	0.00208981	0.0389916	0.0337649	751	tags=36%, list=4%, signal=34%
GOMF_CYCLIN_DEPENDENT_PROTEIN_SERINE_THREONINE_KINASE_REGULATOR_ACTIVITY	GOMF_CYCLIN_DEPENDENT_PROTEIN_SERINE_THREONINE_KINASE_REGULATOR_ACTIVITY	46	0.559558	1.76163	0.00209058	0.0389916	0.0337649	1894	tags=30%, list=11%, signal=27%
GOBP_REGULATION_OF_MAST_CELL_ACTIVATION	GOBP_REGULATION_OF_MAST_CELL_ACTIVATION	43	-0.560124	-1.75908	0.00215824	0.0401434	0.0347622	1788	tags=37%, list=10%, signal=33%
GOBP_NEGATIVE_T_CELL_SELECTION	GOBP_NEGATIVE_T_CELL_SELECTION	12	-0.77377	-1.79077	0.00225671	0.0418601	0.0362488	3262	tags=83%, list=19%, signal=67%
GOMF_UNFOLDED_PROTEIN_BINDING	GOMF_UNFOLDED_PROTEIN_BINDING	106	0.447875	1.6285	0.00226706	0.0419375	0.0363159	4355	tags=44%, list=25%, signal=33%
GOCC_INTRINSIC_COMPONENT_OF_SYNAPTIC_MEMBRANE	GOCC_INTRINSIC_COMPONENT_OF_SYNAPTIC_MEMBRANE	153	-0.397118	-1.53773	0.00228053	0.042072	0.0364324	2565	tags=34%, list=15%, signal=29%
GOCC_BASOLATERAL_PLASMA_MEMBRANE	GOCC_BASOLATERAL_PLASMA_MEMBRANE	223	-0.363962	-1.47623	0.00229866	0.0422917	0.0366225	2370	tags=24%, list=14%, signal=21%
GOMF_PATTERN_RECOGNITION_RECEPTOR_ACTIVITY	GOMF_PATTERN_RECOGNITION_RECEPTOR_ACTIVITY	26	-0.637054	-1.81326	0.0023266	0.04269	0.0369675	3511	tags=54%, list=21%, signal=43%
GOBP_PRE_MIRNA_PROCESSING	GOBP_PRE_MIRNA_PROCESSING	12	0.776672	1.79955	0.00233961	0.0428129	0.0370739	26	tags=17%, list=0%, signal=17%
GOCC_POSTSYNAPTIC_MEMBRANE	GOCC_POSTSYNAPTIC_MEMBRANE	262	-0.349021	-1.43115	0.00236861	0.0428914	0.0371419	2565	tags=26%, list=15%, signal=22%
GOMF_ACTIVE_ION_TRANSMEMBRANE_TRANSPORTER_ACTIVITY	GOMF_ACTIVE_ION_TRANSMEMBRANE_TRANSPORTER_ACTIVITY	256	-0.357756	-1.46495	0.00236861	0.0428914	0.0371419	2037	tags=23%, list=12%, signal=21%
GOMF_WIDE_PORE_CHANNEL_ACTIVITY	GOMF_WIDE_PORE_CHANNEL_ACTIVITY	27	0.629489	1.78832	0.00237121	0.0428914	0.0371419	3458	tags=67%, list=20%, signal=53%
GOBP_MAGNESIUM_ION_HOMEOSTASIS	GOBP_MAGNESIUM_ION_HOMEOSTASIS	13	-0.756005	-1.78465	0.00237577	0.0428914	0.0371419	2529	tags=46%, list=15%, signal=39%
GOCC_PRONUCLEUS	GOCC_PRONUCLEUS	12	0.776416	1.79895	0.00237588	0.0428914	0.0371419	3405	tags=75%, list=20%, signal=60%
GOMF_HORMONE_BINDING	GOMF_HORMONE_BINDING	83	-0.462729	-1.62224	0.0023818	0.0428914	0.0371419	1730	tags=34%, list=10%, signal=30%
GOMF_HEPARIN_BINDING	GOMF_HEPARIN_BINDING	153	-0.395439	-1.53123	0.00238999	0.042925	0.037171	1889	tags=26%, list=11%, signal=23%
GOBP_MACROPHAGE_MIGRATION	GOBP_MACROPHAGE_MIGRATION	52	-0.52506	-1.68654	0.00242168	0.0433167	0.0375102	2817	tags=33%, list=16%, signal=27%
GOBP_REGULATION_OF_IMMUNE_EFFECTOR_PROCESS	GOBP_REGULATION_OF_IMMUNE_EFFECTOR_PROCESS	335	-0.34025	-1.42632	0.00242456	0.0433167	0.0375102	3854	tags=34%, list=23%, signal=27%
GOBP_NEGATIVE_REGULATION_OF_MAST_CELL_ACTIVATION	GOBP_NEGATIVE_REGULATION_OF_MAST_CELL_ACTIVATION	14	-0.734646	-1.77416	0.00243827	0.0434474	0.0376233	1788	tags=50%, list=10%, signal=45%
GOBP_LEUKOTRIENE_BIOSYNTHETIC_PROCESS	GOBP_LEUKOTRIENE_BIOSYNTHETIC_PROCESS	18	-0.700479	-1.8419	0.00249258	0.0441789	0.0382568	3805	tags=78%, list=22%, signal=61%
GOBP_REGULATION_OF_CYCLIN_DEPENDENT_PROTEIN_KINASE_ACTIVITY	GOBP_REGULATION_OF_CYCLIN_DEPENDENT_PROTEIN_KINASE_ACTIVITY	95	0.457534	1.64076	0.00249823	0.0441789	0.0382568	2078	tags=25%, list=12%, signal=22%
GOBP_POSITIVE_REGULATION_OF_CELL_ADHESION	GOBP_POSITIVE_REGULATION_OF_CELL_ADHESION	426	-0.316987	-1.35721	0.00249885	0.0441789	0.0382568	3309	tags=27%, list=19%, signal=22%
GOBP_REGULATION_OF_RESPONSE_TO_DNA_DAMAGE_STIMULUS	GOBP_REGULATION_OF_RESPONSE_TO_DNA_DAMAGE_STIMULUS	220	0.36701	1.46432	0.00254603	0.0447121	0.0387185	4192	tags=32%, list=25%, signal=24%
GOBP_SKELETAL_SYSTEM_MORPHOGENESIS	GOBP_SKELETAL_SYSTEM_MORPHOGENESIS	217	0.371031	1.47746	0.00254721	0.0447121	0.0387185	2399	tags=25%, list=14%, signal=22%
GOMF_VOLTAGE_GATED_CHANNEL_ACTIVITY	GOMF_VOLTAGE_GATED_CHANNEL_ACTIVITY	197	-0.374546	-1.49481	0.00254877	0.0447121	0.0387185	2762	tags=34%, list=16%, signal=29%
GOMF_DYNEIN_LIGHT_INTERMEDIATE_CHAIN_BINDING	GOMF_DYNEIN_LIGHT_INTERMEDIATE_CHAIN_BINDING	27	-0.629476	-1.8054	0.00256029	0.0447985	0.0387934	3209	tags=52%, list=19%, signal=42%
GOMF_SODIUM_CHANNEL_ACTIVITY	GOMF_SODIUM_CHANNEL_ACTIVITY	46	-0.548428	-1.73122	0.00257753	0.0449843	0.0389542	1857	tags=30%, list=11%, signal=27%
GOBP_ANTIGEN_PROCESSING_AND_PRESENTATION_OF_EXOGENOUS_PEPTIDE_ANTIGEN	GOBP_ANTIGEN_PROCESSING_AND_PRESENTATION_OF_EXOGENOUS_PEPTIDE_ANTIGEN	36	-0.585301	-1.7885	0.00261911	0.0455926	0.039481	3257	tags=58%, list=19%, signal=47%
GOBP_NEGATIVE_REGULATION_OF_FATTY_ACID_OXIDATION	GOBP_NEGATIVE_REGULATION_OF_FATTY_ACID_OXIDATION	11	-0.767224	-1.74243	0.0026566	0.046127	0.0399438	940	tags=55%, list=5%, signal=52%
GOBP_DNA_BIOSYNTHETIC_PROCESS	GOBP_DNA_BIOSYNTHETIC_PROCESS	181	0.374463	1.46256	0.00268056	0.04641	0.0401888	5195	tags=43%, list=30%, signal=30%
GOBP_BEHAVIORAL_RESPONSE_TO_PAIN	GOBP_BEHAVIORAL_RESPONSE_TO_PAIN	16	-0.717245	-1.81816	0.00269256	0.04641	0.0401888	2507	tags=31%, list=15%, signal=27%
GOBP_DETECTION_OF_OTHER_ORGANISM	GOBP_DETECTION_OF_OTHER_ORGANISM	20	-0.680042	-1.82285	0.00269341	0.04641	0.0401888	4253	tags=70%, list=25%, signal=53%
GOBP_RELAXATION_OF_MUSCLE	GOBP_RELAXATION_OF_MUSCLE	30	-0.602282	-1.76871	0.00273341	0.0469801	0.0406825	2834	tags=63%, list=17%, signal=53%
GOBP_REGULATION_OF_UBIQUITIN_PROTEIN_LIGASE_ACTIVITY	GOBP_REGULATION_OF_UBIQUITIN_PROTEIN_LIGASE_ACTIVITY	24	0.661799	1.80452	0.0027733	0.0474524	0.0410915	1947	tags=38%, list=11%, signal=33%
GOBP_POSITIVE_REGULATION_OF_PHOSPHOLIPASE_ACTIVITY	GOBP_POSITIVE_REGULATION_OF_PHOSPHOLIPASE_ACTIVITY	55	-0.524389	-1.71874	0.00277487	0.0474524	0.0410915	3192	tags=40%, list=19%, signal=33%
GOBP_HUMORAL_IMMUNE_RESPONSE	GOBP_HUMORAL_IMMUNE_RESPONSE	207	-0.363485	-1.45545	0.00278319	0.047475	0.0411111	2576	tags=34%, list=15%, signal=29%
GOBP_REGULATION_OF_HISTONE_H3_K4_METHYLATION	GOBP_REGULATION_OF_HISTONE_H3_K4_METHYLATION	38	0.580483	1.7682	0.00285612	0.0485971	0.0420827	778	tags=13%, list=5%, signal=13%
GOBP_REGULATION_OF_HEART_RATE	GOBP_REGULATION_OF_HEART_RATE	100	-0.454819	-1.645	0.00287916	0.0488568	0.0423076	2062	tags=28%, list=12%, signal=25%
GOBP_MEIOTIC_CHROMOSOME_SEPARATION	GOBP_MEIOTIC_CHROMOSOME_SEPARATION	21	0.663462	1.75693	0.00289298	0.0488568	0.0423076	1189	tags=29%, list=7%, signal=27%
GOBP_POSITIVE_REGULATION_OF_TELOMERASE_RNA_LOCALIZATION_TO_CAJAL_BODY	GOBP_POSITIVE_REGULATION_OF_TELOMERASE_RNA_LOCALIZATION_TO_CAJAL_BODY	15	0.721998	1.77722	0.00289298	0.0488568	0.0423076	4219	tags=80%, list=25%, signal=60%
GOBP_ADENYLATE_CYCLASE_ACTIVATING_G_PROTEIN_COUPLED_RECEPTOR_SIGNALING_PATHWAY	GOBP_ADENYLATE_CYCLASE_ACTIVATING_G_PROTEIN_COUPLED_RECEPTOR_SIGNALING_PATHWAY	124	-0.41305	-1.54268	0.00291044	0.0490297	0.0424574	2565	tags=40%, list=15%, signal=35%
GOBP_NEGATIVE_REGULATION_OF_LONG_TERM_SYNAPTIC_POTENTIATION	GOBP_NEGATIVE_REGULATION_OF_LONG_TERM_SYNAPTIC_POTENTIATION	11	-0.764583	-1.73644	0.00295805	0.0497085	0.0430452	780	tags=55%, list=5%, signal=52%

## Sheet: TableS7
Table S7 Gene set enrichment KEGG analysis results according to the signature.
ID	Description	Setsize	ES	NES	p-value	NOM p-val	q-values	rank	leading_edge
KEGG_CELL_CYCLE	KEGG_CELL_CYCLE	124	0.631214	2.34843	1e-10	1.84e-08	1.47368e-08	3182	tags=47%, list=19%, signal=38%
KEGG_ASTHMA	KEGG_ASTHMA	26	-0.809685	-2.26462	1.82228e-07	1.6765e-05	1.34273e-05	1509	tags=69%, list=9%, signal=63%
KEGG_SYSTEMIC_LUPUS_ERYTHEMATOSUS	KEGG_SYSTEMIC_LUPUS_ERYTHEMATOSUS	54	-0.65156	-2.12064	1.09604e-06	6.72241e-05	5.38408e-05	1509	tags=41%, list=9%, signal=37%
KEGG_INTESTINAL_IMMUNE_NETWORK_FOR_IGA_PRODUCTION	KEGG_INTESTINAL_IMMUNE_NETWORK_FOR_IGA_PRODUCTION	45	-0.650027	-2.05867	1.25368e-05	0.00052321	0.000419047	3000	tags=62%, list=18%, signal=51%
KEGG_CELL_ADHESION_MOLECULES_CAMS	KEGG_CELL_ADHESION_MOLECULES_CAMS	126	-0.492979	-1.83249	1.42177e-05	0.00052321	0.000419047	2883	tags=44%, list=17%, signal=37%
KEGG_ALLOGRAFT_REJECTION	KEGG_ALLOGRAFT_REJECTION	35	-0.684824	-2.04656	3.67657e-05	0.00102956	0.000824593	2528	tags=57%, list=15%, signal=49%
KEGG_DNA_REPLICATION	KEGG_DNA_REPLICATION	36	0.681238	2.06774	3.91682e-05	0.00102956	0.000824593	3135	tags=64%, list=18%, signal=52%
KEGG_SPLICEOSOME	KEGG_SPLICEOSOME	125	0.486589	1.80988	4.58385e-05	0.00105429	0.000844393	6616	tags=66%, list=39%, signal=41%
KEGG_VASCULAR_SMOOTH_MUSCLE_CONTRACTION	KEGG_VASCULAR_SMOOTH_MUSCLE_CONTRACTION	110	-0.477541	-1.74417	0.000162449	0.00324902	0.00260219	3021	tags=36%, list=18%, signal=30%
KEGG_NEUROACTIVE_LIGAND_RECEPTOR_INTERACTION	KEGG_NEUROACTIVE_LIGAND_RECEPTOR_INTERACTION	258	-0.382043	-1.55853	0.000176577	0.00324902	0.00260219	2388	tags=33%, list=14%, signal=29%
KEGG_HEMATOPOIETIC_CELL_LINEAGE	KEGG_HEMATOPOIETIC_CELL_LINEAGE	83	-0.486314	-1.69673	0.000684224	0.0114452	0.00916664	3857	tags=54%, list=23%, signal=42%
KEGG_VIRAL_MYOCARDITIS	KEGG_VIRAL_MYOCARDITIS	68	-0.505329	-1.70614	0.000985715	0.0140042	0.0112162	3144	tags=41%, list=18%, signal=34%
KEGG_PROTEASOME	KEGG_PROTEASOME	43	0.582084	1.82046	0.000989428	0.0140042	0.0112162	6307	tags=84%, list=37%, signal=53%
KEGG_CALCIUM_SIGNALING_PATHWAY	KEGG_CALCIUM_SIGNALING_PATHWAY	175	-0.389854	-1.51426	0.00162389	0.0213425	0.0170936	2868	tags=33%, list=17%, signal=28%
KEGG_MISMATCH_REPAIR	KEGG_MISMATCH_REPAIR	23	0.669893	1.84327	0.00254223	0.0311846	0.0249763	4522	tags=70%, list=26%, signal=51%
KEGG_LEISHMANIA_INFECTION	KEGG_LEISHMANIA_INFECTION	69	-0.475836	-1.61621	0.00298861	0.0331621	0.02656	3144	tags=36%, list=18%, signal=30%
KEGG_P53_SIGNALING_PATHWAY	KEGG_P53_SIGNALING_PATHWAY	66	0.495035	1.67019	0.00309441	0.0331621	0.02656	2078	tags=30%, list=12%, signal=27%
KEGG_FC_EPSILON_RI_SIGNALING_PATHWAY	KEGG_FC_EPSILON_RI_SIGNALING_PATHWAY	77	-0.471091	-1.6354	0.00324412	0.0331621	0.02656	3070	tags=30%, list=18%, signal=25%
KEGG_AUTOIMMUNE_THYROID_DISEASE	KEGG_AUTOIMMUNE_THYROID_DISEASE	40	-0.544126	-1.67671	0.00427914	0.0414401	0.03319	2528	tags=55%, list=15%, signal=47%

## Sheet: TableS8
Table S8 Immune cell infiltration (ssGSEA score).
Sample	Activated B cell	Activated CD4 T cell	Activated CD8 T cell	Activated dendritic cell	CD56bright natural killer cell	CD56dim natural killer cell	Central memory CD4 T cell	Central memory CD8 T cell	Effector memeory CD4 T cell	Effector memeory CD8 T cell	Eosinophil	Gamma delta T cell	Immature B cell	Immature dendritic cell	Macrophage	Mast cell	MDSC	Memory B cell	Monocyte	Natural killer cell	Natural killer T cell	Neutrophil	Plasmacytoid dendritic cell	Regulatory T cell	T follicular helper cell	Type 1 T helper cell	Type 17 T helper cell	Type 2 T helper cell
TCGA.MP.A4T4.01A	0.0630852	0.294296	0.472941	0.259091	0.265278	0.375601	0.567308	0.357732	0.144433	0.388991	-0.128263	0.311917	0.161425	0.392822	0.108977	0.109646	0.524174	0.0729504	0.36462	0.323844	0.167145	-0.108888	0.388109	0.388358	0.270055	0.219204	-0.0404276	0.0795655
TCGA.05.4250.01A	-0.0974892	0.349275	0.399987	0.306278	0.254569	0.374074	0.526062	0.363628	0.12622	0.304796	-0.0579182	0.340455	0.0343032	0.379521	0.104904	0.116004	0.432134	0.0653148	0.373095	0.324911	0.145083	-0.0895741	0.33789	0.349327	0.227657	0.223857	0.0232574	0.130767
TCGA.64.5774.01A	-0.115748	0.19803	0.232381	0.247559	0.201176	0.37325	0.457848	0.252176	0.125098	0.129618	-0.171223	0.263159	-0.0869647	0.362309	-0.0529111	0.0329667	0.286638	0.11678	0.327659	0.277719	0.0871007	-0.0517213	0.297194	0.127595	0.0811456	0.107485	0.0213123	0.163397
TCGA.97.7937.01A	-0.225053	0.0567728	0.147885	0.252773	0.260898	0.390781	0.561887	0.300505	0.140374	0.115717	-0.161315	0.239896	-0.0153096	0.399209	0.0142356	0.125411	0.282367	0.00761935	0.339333	0.265903	0.0488207	-0.15517	0.310874	0.186199	0.159467	0.0941133	-0.0250051	0.125798
TCGA.97.A4M6.01A	0.10568	0.169423	0.385837	0.350059	0.291028	0.414336	0.567637	0.348631	0.143385	0.337142	-0.100436	0.296516	0.121924	0.386838	0.140937	0.130443	0.491057	0.0264315	0.411197	0.328084	0.110304	-0.0399963	0.417421	0.312381	0.211769	0.170797	0.019415	0.102579
TCGA.44.A4SU.01A	0.0910299	0.0978127	0.282506	0.279915	0.235331	0.347875	0.536104	0.28776	0.0574142	0.243655	-0.108723	0.246014	0.0719289	0.381005	-0.00885625	0.108966	0.347774	0.00394846	0.345419	0.286398	0.0548888	-0.193487	0.37357	0.192295	0.175082	0.135081	-0.0362618	0.0632909
TCGA.78.7155.01A	-0.248403	0.219107	0.195165	0.186707	0.301864	0.264182	0.402431	0.251887	0.124874	0.0969066	-0.200618	0.237851	-0.109644	0.358511	0.0189402	0.0699244	0.20733	0.0401305	0.307832	0.197297	0.0343545	-0.338942	0.281794	0.172901	0.0873847	0.0658539	-0.116185	0.179868
TCGA.78.7163.01A	-0.142182	0.0178652	0.295976	0.227239	0.236609	0.344436	0.482378	0.225375	0.0985177	0.208415	-0.216965	0.199359	-0.0587851	0.41352	-0.0742223	-0.051732	0.227087	-0.0707135	0.362017	0.158296	0.0237568	-0.183967	0.334454	0.0262431	0.0442302	0.0854032	0.00580537	0.0676415
TCGA.55.7574.01A	0.265751	0.331168	0.448186	0.301144	0.239901	0.364963	0.572554	0.30487	0.183656	0.340632	-0.00706518	0.309363	0.288361	0.387611	0.122195	0.177903	0.486106	0.0611706	0.381773	0.331553	0.117434	-0.122073	0.393612	0.313775	0.246263	0.226467	-0.0305754	0.137972
TCGA.78.7535.01A	-0.152827	0.158593	0.230599	0.322068	0.26882	0.369327	0.532238	0.285174	0.136561	0.189016	-0.0970898	0.275955	-0.0176653	0.400899	0.114483	0.088189	0.45369	0.0141119	0.451649	0.321866	0.0961391	-0.0587597	0.340495	0.218227	0.20901	0.130139	-0.0042885	0.147192
TCGA.55.8619.01A	0.170012	0.190909	0.412308	0.330989	0.260605	0.38208	0.557609	0.407003	0.154317	0.334298	-0.0381903	0.332017	0.195525	0.421556	0.21069	0.20967	0.544154	0.0323352	0.420865	0.359594	0.148682	-0.0510273	0.444075	0.389483	0.277775	0.216283	0.0650859	0.108561
TCGA.95.7567.01A	-0.0333147	0.266301	0.331645	0.259756	0.263881	0.388522	0.535991	0.324958	0.149182	0.224195	-0.163832	0.311439	0.0469171	0.347032	0.0546652	0.0355146	0.39428	0.033167	0.350334	0.278114	0.0882312	-0.0868961	0.333924	0.254912	0.190603	0.145144	-0.00731624	0.12047
TCGA.44.7670.01A	-0.131257	0.249867	0.180587	0.244741	0.253416	0.404499	0.484243	0.258953	0.102487	0.130645	-0.116741	0.252022	-0.0295157	0.378552	0.0190694	0.0335516	0.232208	0.0814104	0.327665	0.23839	0.0686836	-0.196072	0.372279	0.21364	0.119911	0.123615	0.0259836	0.142503
TCGA.NJ.A7XG.01A	-0.168934	0.0521372	0.154106	0.255435	0.276792	0.336895	0.501602	0.245396	0.0846258	0.183508	-0.112464	0.190975	-0.104659	0.414966	-0.0294962	0.0764953	0.258751	-0.0840206	0.338124	0.232808	-0.0225395	-0.148885	0.309197	0.00814273	0.131486	0.0912996	0.00280479	0.11452
TCGA.44.8117.01A	-0.144372	0.116172	0.250261	0.249319	0.220139	0.352209	0.535661	0.330751	0.146603	0.211686	-0.0479742	0.293189	-0.0116779	0.377264	0.0318077	0.10974	0.34308	0.0107448	0.345134	0.28328	0.0315987	-0.209335	0.324249	0.267198	0.165653	0.110098	0.00996429	0.0917122
TCGA.62.8402.01A	-0.0981721	0.260089	0.43097	0.301423	0.257922	0.397729	0.519762	0.309223	0.1278	0.355936	-0.159055	0.290846	0.0586071	0.35326	0.126818	0.0396733	0.419276	0.0656662	0.361787	0.324071	0.0592223	-0.123076	0.354453	0.259612	0.203553	0.164076	0.0654684	0.14534
TCGA.49.4507.01A	-0.0180743	0.351215	0.492393	0.308311	0.327861	0.347335	0.553929	0.292431	0.154782	0.278549	-0.155107	0.331055	0.0329701	0.316073	0.141569	0.0466976	0.45528	0.0244071	0.357354	0.286733	0.167008	0.00166091	0.302859	0.226085	0.180153	0.183756	0.0439248	0.165962
TCGA.J2.A4AD.01A	-0.232083	0.119794	0.139815	0.209602	0.258675	0.306166	0.502099	0.279925	0.0806711	0.123163	-0.170999	0.240713	-0.0949504	0.396118	-0.0611272	0.0261862	0.233591	0.00747664	0.342863	0.248867	0.0280281	-0.115208	0.336511	0.088587	0.0783058	0.116443	-0.0451314	0.0668203
TCGA.55.A490.01A	-0.1117	0.109025	0.26969	0.248442	0.253263	0.418394	0.495616	0.387935	0.1301	0.187315	-0.129368	0.301272	0.0198895	0.314629	0.0962985	0.132435	0.45681	0.123672	0.401074	0.271726	0.094073	-0.114236	0.311515	0.31393	0.178155	0.10795	-0.00742132	0.0924494
TCGA.67.3770.01A	-0.14859	0.172565	0.358393	0.312781	0.261618	0.311326	0.522975	0.354924	0.105349	0.233336	-0.0671867	0.349492	0.0121636	0.394963	0.130594	0.146322	0.428025	-0.0348317	0.379685	0.272003	0.0945388	-0.13313	0.354724	0.242967	0.242211	0.172683	0.0250577	0.133017
TCGA.55.A48Y.01A	-0.0441896	0.216413	0.262654	0.229285	0.235268	0.390487	0.503921	0.312642	0.138967	0.184278	-0.14433	0.286917	0.0458609	0.350781	0.0872109	0.0955756	0.362179	-0.0179469	0.341367	0.273226	0.0912707	-0.136627	0.36277	0.21075	0.16529	0.171818	-0.0587298	0.15398
TCGA.44.3918.01A	0.0436931	0.317465	0.454036	0.311138	0.267351	0.402336	0.559189	0.333264	0.183407	0.338768	-0.0512852	0.362262	0.182089	0.385532	0.137572	0.140562	0.509219	0.0360985	0.331905	0.358026	0.144335	-0.0929546	0.329113	0.397486	0.263218	0.228666	0.035383	0.154542
TCGA.05.4249.01A	-0.0362825	0.0477573	0.238936	0.287482	0.273757	0.34463	0.557616	0.341456	0.152272	0.194009	-0.0714749	0.257916	0.0770606	0.403298	0.0959752	0.193468	0.416742	0.0637651	0.379457	0.313291	0.0572205	-0.119638	0.365008	0.305334	0.218901	0.138322	0.0363967	0.0794175
TCGA.55.A494.01A	-0.351218	0.0325569	0.160503	0.183389	0.239506	0.414008	0.473727	0.216648	0.090184	0.0747922	-0.187228	0.211431	-0.193445	0.371864	-0.0571643	0.0141129	0.10616	0.0315392	0.383641	0.225345	-0.0113792	-0.081236	0.313793	-0.0175831	0.103267	0.0848297	-0.0159288	0.0955875
TCGA.64.5778.01A	0.141465	0.327429	0.500066	0.284751	0.279875	0.336601	0.539786	0.287326	0.144744	0.309089	-0.0879059	0.311328	0.156536	0.378638	0.0808012	0.0582085	0.464045	-0.0578308	0.351352	0.268893	0.0637661	-0.102874	0.328296	0.233897	0.244927	0.189501	0.0380881	0.16316
TCGA.49.AARQ.01A	-0.10176	0.224992	0.334189	0.251232	0.296519	0.368193	0.471888	0.272866	0.0864476	0.229733	-0.119664	0.250206	0.0319325	0.378517	0.0252885	-0.0192338	0.366858	-0.0034863	0.365311	0.287605	0.0682474	-0.24545	0.307834	0.0487599	0.139139	0.100398	0.0306563	0.0927365
TCGA.95.8494.01A	-0.184795	0.240029	0.225662	0.297517	0.251665	0.338046	0.498327	0.366827	0.136422	0.284041	-0.0566612	0.30397	0.025584	0.383733	0.0590182	0.100721	0.433004	0.0667625	0.368247	0.262258	0.111497	-0.102348	0.338024	0.300477	0.177788	0.130796	-0.0210883	0.0751408
TCGA.55.7726.01A	-0.131298	0.245528	0.18356	0.30203	0.275389	0.359489	0.520748	0.37751	0.187474	0.225221	-0.0886846	0.31061	0.0442877	0.376659	0.106262	0.0928675	0.38382	0.116467	0.30338	0.321937	0.156533	-0.101143	0.383176	0.320577	0.194753	0.179194	-0.00742385	0.154998
TCGA.78.8660.01A	-0.0267351	0.295359	0.453162	0.286001	0.253329	0.333145	0.533178	0.323086	0.145832	0.331626	-0.0994519	0.326528	0.0966967	0.393681	0.15118	0.136591	0.475927	0.095295	0.374952	0.297506	0.142838	-0.152418	0.34634	0.358083	0.243663	0.190963	-0.00203151	0.15923
TCGA.49.4490.01A	-0.158586	0.0726752	0.253692	0.283794	0.27471	0.34268	0.530252	0.321563	0.0967082	0.197012	-0.170892	0.237103	-0.0211524	0.388823	0.0359184	0.0671019	0.377083	-0.00307935	0.394336	0.283022	0.0924308	-0.0994804	0.364473	0.111689	0.182933	0.16198	-0.0285046	0.0504142
TCGA.J2.8194.01A	-0.144368	0.132701	0.200292	0.296049	0.234607	0.359026	0.519001	0.37526	0.131872	0.226327	-0.0322738	0.280762	-0.0340046	0.4304	0.12543	0.137153	0.381172	0.0136288	0.352659	0.296395	0.060404	-0.030073	0.353895	0.27273	0.196136	0.1452	0.0229053	0.118123
TCGA.44.2659.01A	-0.00962725	0.141732	0.373947	0.273228	0.268665	0.366594	0.560267	0.383584	0.171046	0.283616	-0.119318	0.286591	0.106949	0.384176	0.0750321	0.133187	0.444636	-0.0254153	0.373078	0.305656	0.111512	-0.15021	0.349967	0.277414	0.222467	0.174994	0.0297941	0.12927
TCGA.78.7633.01A	-0.21948	0.0148911	0.18111	0.196549	0.188784	0.328384	0.45841	0.305594	0.142694	0.117739	-0.0649223	0.285191	-0.05692	0.361635	0.0306461	0.106879	0.238886	-0.0611296	0.343905	0.223651	0.0395979	-0.149075	0.346215	0.143707	0.155958	0.102909	-0.0385286	0.139808
TCGA.55.8299.01A	0.0555043	0.309193	0.485576	0.304379	0.304955	0.352136	0.568577	0.381575	0.196593	0.350649	-0.0738737	0.353173	0.113836	0.42763	0.197502	0.217078	0.534704	0.049064	0.39199	0.348953	0.156959	-0.0430072	0.403821	0.392756	0.253743	0.239392	0.0414357	0.212069
TCGA.67.6217.01A	0.0519485	0.155512	0.351894	0.286184	0.250635	0.367391	0.554863	0.340724	0.12486	0.245984	0.000644126	0.305455	0.101339	0.418595	0.0600016	0.11435	0.415374	0.0128455	0.380546	0.30748	0.0775208	-0.111431	0.35835	0.282489	0.225932	0.157034	0.00793509	0.102664
TCGA.67.3774.01A	-0.0344629	0.174105	0.341136	0.305406	0.260741	0.382096	0.53845	0.317464	0.121365	0.289617	-0.0021831	0.307048	0.0532693	0.396879	0.102008	0.175428	0.43035	-0.0373444	0.367983	0.271831	0.0926578	-0.0727774	0.37914	0.27546	0.216734	0.180045	-0.0168117	0.133796
TCGA.MP.A4T6.01A	-0.0643771	0.0651304	0.301915	0.273487	0.246905	0.37604	0.515092	0.274992	0.0834319	0.243863	-0.0758709	0.238218	0.0383789	0.313136	0.0827519	0.076692	0.354346	-0.0650848	0.385573	0.224764	0.0299784	-0.0913947	0.34268	0.174703	0.184429	0.130049	0.00766517	0.0449837
TCGA.50.5942.01A	-0.0438021	0.020047	0.228705	0.241311	0.232588	0.318948	0.501545	0.286466	0.166627	0.205715	-0.0446231	0.188156	0.0434331	0.403772	0.0456321	0.138812	0.329688	0.0447687	0.37056	0.308874	0.0663517	-0.176984	0.36023	0.162751	0.199898	0.13526	0.0640323	0.145989
TCGA.55.A48Z.01A	-0.0701248	0.180136	0.288169	0.274216	0.248133	0.368708	0.527137	0.355774	0.109568	0.25707	-0.190879	0.334754	0.0186636	0.376174	0.0636684	0.0802703	0.444664	0.0725186	0.345076	0.291115	0.100786	-0.169944	0.373929	0.310958	0.177549	0.191804	0.0164697	0.108969
TCGA.99.AA5R.01A	0.215134	0.249798	0.470221	0.299261	0.270164	0.356333	0.571263	0.32598	0.178905	0.363766	0.0485897	0.321045	0.252209	0.40835	0.144816	0.248043	0.51939	0.0391112	0.400325	0.358015	0.17674	-0.167427	0.426118	0.33445	0.275144	0.22865	-0.0036161	0.14787
TCGA.86.8280.01A	0.0352291	0.177982	0.379496	0.314193	0.247559	0.329453	0.55753	0.346736	0.137941	0.295399	-0.0482682	0.333949	0.105477	0.418321	0.113931	0.152814	0.466583	0.0184206	0.388609	0.304827	0.122426	-0.143299	0.387427	0.356867	0.258172	0.187481	0.0166573	0.103733
TCGA.83.5908.01A	-0.038686	0.442587	0.497654	0.301717	0.276303	0.342723	0.556211	0.319563	0.14578	0.3815	-0.0693154	0.315687	0.136474	0.387899	0.0651622	0.0963482	0.469257	0.10899	0.374535	0.351978	0.173975	-0.150296	0.374483	0.321529	0.222169	0.225041	0.00837949	0.159736
TCGA.78.7146.01A	-0.181192	0.303852	0.208356	0.287142	0.283868	0.296924	0.50802	0.335129	0.12218	0.217985	-0.198973	0.312342	0.00245463	0.345771	0.0464545	0.0904617	0.35628	0.0524096	0.329242	0.229065	0.143293	-0.110133	0.338749	0.263285	0.139309	0.1216	-0.00933752	0.0191925
TCGA.95.7948.01A	-0.119624	0.059669	0.205435	0.264247	0.239449	0.318611	0.520079	0.306796	0.131844	0.149826	-0.0889112	0.238826	-0.00408425	0.336177	-0.0131333	0.0784873	0.277861	0.0169224	0.362162	0.255577	0.0126318	-0.16895	0.311456	0.0623273	0.127939	0.106446	-0.0327226	-0.00725757
TCGA.55.7570.01A	-0.145562	0.189717	0.240192	0.208012	0.227495	0.322193	0.443554	0.251333	0.20893	0.0386055	-0.129201	0.267862	-0.0309537	0.321826	-0.0723884	0.00673611	0.216163	0.0515454	0.325984	0.202994	0.0387467	-0.248488	0.313768	0.0817698	0.0477273	0.0533306	-0.0314651	0.167374
TCGA.50.5072.01A	-0.190087	0.266204	0.190902	0.243961	0.255298	0.377701	0.503929	0.315202	0.170578	0.180753	-0.128722	0.298666	-0.0211008	0.379369	0.056219	0.113827	0.31589	0.0588294	0.36341	0.238924	0.0964483	-0.0422616	0.324709	0.206143	0.132911	0.166014	0.0407426	0.221464
TCGA.91.8499.01A	-0.109231	0.241705	0.36972	0.226143	0.263225	0.344074	0.464031	0.240287	0.162958	0.163426	-0.103858	0.32519	-0.0187014	0.390098	0.0620826	-0.00182469	0.351642	0.0486687	0.329414	0.292731	0.0574213	-0.308196	0.324545	0.211031	0.185065	0.127676	-0.0271386	0.203348
TCGA.49.AAQV.01A	0.0602602	0.216706	0.338749	0.302754	0.330038	0.385074	0.512543	0.276405	0.0986036	0.253062	-0.108878	0.282571	0.0532119	0.40596	0.00175584	0.0527554	0.429858	-0.0208143	0.381874	0.24817	0.0745245	-0.0186664	0.356642	0.171546	0.140797	0.151863	0.0394231	0.103699
TCGA.86.8671.01A	0.288824	0.281675	0.517112	0.320889	0.282556	0.381554	0.581626	0.384841	0.186815	0.418332	-0.11015	0.321436	0.307206	0.394702	0.192698	0.168316	0.592912	0.0695549	0.44117	0.370601	0.176645	-0.135838	0.415666	0.44691	0.324678	0.274514	0.0366389	0.115018
TCGA.91.6829.01A	-0.149714	0.0989846	0.18336	0.230038	0.29142	0.292136	0.513901	0.387108	0.159994	0.152256	-0.19758	0.307748	-0.017416	0.40096	0.104805	0.198394	0.345461	0.0705806	0.349699	0.325312	0.127171	-0.26121	0.360493	0.290745	0.207288	0.166579	-0.0505451	0.145579
TCGA.05.5428.01A	-0.212348	0.220657	0.27824	0.30215	0.250384	0.426012	0.499137	0.314516	0.185247	0.170257	-0.119784	0.351811	-0.017788	0.41792	0.127006	0.158582	0.404487	0.0659718	0.36384	0.239746	0.107249	-0.0661124	0.29338	0.312361	0.220015	0.141272	-0.035031	0.112481
TCGA.91.8497.01A	0.227348	0.128894	0.337284	0.291162	0.243125	0.420581	0.551737	0.355314	0.188833	0.284184	-0.0113708	0.300247	0.198532	0.438252	0.140444	0.201193	0.489303	0.0541426	0.407739	0.330569	0.108153	-0.14555	0.405562	0.360769	0.240426	0.181717	0.00208401	0.123932
TCGA.78.7145.01A	-0.209358	0.204129	0.194985	0.268885	0.282205	0.45423	0.523828	0.366477	0.142532	0.181716	-0.0734451	0.319177	0.0101007	0.422179	0.0999481	0.187572	0.362195	0.070367	0.384077	0.287953	0.0879033	-0.0987018	0.361428	0.29703	0.199061	0.146926	0.0190368	0.170314
TCGA.69.7973.01A	-0.108784	0.225253	0.213493	0.230152	0.223915	0.373113	0.48639	0.285349	0.139212	0.141649	-0.110118	0.260559	-0.0327342	0.411267	0.064021	0.112503	0.310391	0.105988	0.338829	0.249171	0.0335961	-0.11128	0.338831	0.152243	0.131114	0.136821	-0.0372877	0.213747
TCGA.80.5611.01A	-0.149738	0.244161	0.29364	0.300512	0.285121	0.35799	0.510057	0.334944	0.168859	0.259263	-0.159211	0.33913	0.0762099	0.409997	0.163095	0.11433	0.511514	0.130675	0.366356	0.297235	0.0932794	-0.150041	0.365422	0.36572	0.197601	0.177	-0.00428925	0.0927616
TCGA.91.6849.01A	0.131951	0.195826	0.329808	0.292239	0.200915	0.37725	0.544715	0.322717	0.162732	0.190883	0.0717958	0.31301	0.160584	0.378035	0.145252	0.140318	0.443684	-0.0287473	0.377553	0.285918	0.0798137	-0.0144445	0.372874	0.306382	0.20436	0.16825	0.0113092	0.12991
TCGA.49.AAR9.01A	-0.280762	0.210105	0.195945	0.233293	0.25178	0.395372	0.453033	0.291455	0.0689447	0.139493	-0.192707	0.21611	-0.0869519	0.349056	-0.0173568	0.0271662	0.205454	0.0927395	0.336114	0.273994	0.055758	-0.25043	0.333983	0.0800818	0.085668	0.129972	0.0333991	0.0998199
TCGA.86.8669.01A	-0.0586341	0.188453	0.318803	0.240781	0.255276	0.39877	0.502066	0.297344	0.111258	0.177767	-0.0881693	0.247041	0.0553398	0.442865	0.0886259	0.0689324	0.388075	-0.000432253	0.375992	0.271896	0.0525707	-0.166814	0.322386	0.261825	0.196797	0.137377	0.0781255	0.157846
TCGA.86.8279.01A	-0.229532	0.0588561	0.143809	0.257319	0.262138	0.395534	0.541805	0.308977	0.0871078	0.133039	-0.168737	0.293459	-0.0696393	0.393784	0.0468967	0.120199	0.320709	0.0108271	0.348991	0.286133	0.0678381	-0.150805	0.337043	0.218322	0.148741	0.0767672	-0.0427588	0.120081
TCGA.75.6206.01A	-0.143993	0.0149358	0.192424	0.26977	0.241728	0.323112	0.531625	0.330105	0.142944	0.212414	0.0182741	0.289809	0.0386629	0.382294	0.112433	0.164372	0.385653	-0.07983	0.351901	0.270588	0.0868337	-0.0870034	0.36225	0.261238	0.223912	0.14922	0.00256356	0.129801
TCGA.75.6214.01A	-0.258707	0.143749	0.160718	0.225104	0.305514	0.381081	0.506839	0.322179	0.0666914	0.206316	-0.245896	0.308201	-0.0861677	0.397503	-0.0181587	-0.0243326	0.257621	0.0417444	0.334681	0.27187	0.0922009	0.0486231	0.346345	0.129073	0.119027	0.109062	-0.0297682	0.129576
TCGA.49.6744.01A	0.0606319	0.271308	0.418206	0.333269	0.293746	0.398647	0.568243	0.383428	0.19635	0.299372	-0.0319482	0.352629	0.127171	0.421801	0.185223	0.231846	0.53037	0.0611146	0.392372	0.349698	0.145077	-0.0754917	0.381481	0.405541	0.25079	0.215189	0.0249621	0.156767
TCGA.64.1680.01A	-0.156783	0.134047	0.222354	0.278722	0.253251	0.325774	0.480209	0.261779	0.148339	0.219355	-0.116209	0.242094	-0.039677	0.441163	0.030349	0.143449	0.283167	-0.0554698	0.335416	0.25854	0.0350302	-0.136592	0.321124	0.117632	0.133355	0.12169	0.0243243	0.119673
TCGA.55.8091.01A	-0.0834319	0.155565	0.298111	0.290638	0.255056	0.383138	0.549028	0.410063	0.206212	0.319751	-0.0366041	0.332188	0.0392992	0.4127	0.152736	0.18834	0.476864	0.0716636	0.37325	0.311315	0.119408	-0.0323074	0.400815	0.412278	0.224966	0.198201	0.0747592	0.127983
TCGA.44.A47B.01A	-0.192641	0.222826	0.331319	0.267397	0.278149	0.390942	0.526983	0.291685	0.170236	0.244502	-0.092345	0.256214	-0.000397284	0.38629	0.0442834	0.10084	0.382011	0.018028	0.346749	0.280492	0.0743728	-0.253585	0.32558	0.245896	0.190675	0.115715	-0.0331858	0.104666
TCGA.73.4676.01A	-0.17004	0.278961	0.221122	0.286053	0.231512	0.33319	0.509493	0.365905	0.165339	0.200949	-0.0782979	0.340556	0.0351015	0.446005	0.0976024	0.160408	0.345214	0.0547719	0.401976	0.272557	0.117511	-0.0479877	0.333289	0.274717	0.207532	0.161456	-0.0842388	0.164903
TCGA.55.6982.01A	-0.00329371	0.232872	0.233966	0.303169	0.283858	0.430693	0.537123	0.417913	0.12293	0.250607	-0.179463	0.309914	0.0496017	0.393093	0.107493	0.0637652	0.448956	0.0759312	0.371632	0.309547	0.117976	-0.107398	0.363031	0.384285	0.228707	0.188924	0.0165852	0.118537
TCGA.4B.A93V.01A	-0.0514798	0.223331	0.350654	0.253579	0.23205	0.43019	0.489371	0.253995	0.109108	0.130751	-0.0236895	0.230588	0.0652858	0.347939	0.0226439	-0.0367011	0.355403	0.0137989	0.384157	0.259687	0.0566282	-0.10249	0.331926	0.149153	0.110043	0.109953	0.068454	0.179374
TCGA.62.A46Y.01A	-0.0577392	0.1787	0.347191	0.332445	0.264742	0.34029	0.554328	0.354265	0.166401	0.265799	-0.0819491	0.328498	0.0623706	0.48102	0.132348	0.106238	0.47956	0.037343	0.389298	0.315349	0.0821941	-0.0885582	0.392521	0.34143	0.226175	0.159526	-0.0016421	0.126913
TCGA.78.7160.01A	0.000964218	0.313118	0.418984	0.291694	0.241036	0.360069	0.536617	0.342247	0.16838	0.304056	-0.0311994	0.325344	0.0968238	0.412124	0.155405	0.166768	0.467752	0.0646309	0.383332	0.317999	0.139867	0.0045729	0.3594	0.323344	0.247356	0.207801	-0.0170256	0.254154
TCGA.44.2656.01A	0.0469002	0.347724	0.445762	0.332981	0.237841	0.38047	0.559429	0.363153	0.210506	0.352176	-0.0254841	0.357334	0.204845	0.429699	0.13341	0.173481	0.496615	0.0689901	0.396295	0.331027	0.133227	-0.0903899	0.359672	0.414548	0.24598	0.179979	0.00659665	0.186384
TCGA.75.7025.01A	0.0480896	0.0587656	0.296386	0.289571	0.276928	0.329306	0.574113	0.323183	0.158684	0.260246	0.00566306	0.254401	0.0932475	0.41213	0.0966323	0.152525	0.428927	-0.0100678	0.412046	0.326972	0.0818453	-0.127967	0.394618	0.285869	0.211002	0.160164	-0.00168803	0.0754924
TCGA.L4.A4E5.01A	-0.13118	0.152225	0.212614	0.243619	0.212323	0.406831	0.498862	0.276155	0.0766214	0.135323	-0.153573	0.281014	-0.0180932	0.384232	-0.0157098	0.025596	0.280946	0.00539937	0.385992	0.25989	0.0341338	-0.119697	0.323903	0.138789	0.156872	0.106345	-0.0378182	0.141558
TCGA.50.5051.01A	-0.0480013	0.190939	0.214709	0.27797	0.265381	0.419824	0.479688	0.250795	0.122088	0.110754	-0.0694791	0.223093	-0.027132	0.369378	-0.00100805	0.088114	0.265044	0.110106	0.381921	0.263598	0.0453088	-0.120593	0.322974	0.0868294	0.0949799	0.0971195	-0.00110968	0.159623
TCGA.64.1681.01A	-0.0238104	0.169766	0.226744	0.293484	0.278387	0.342482	0.554157	0.279184	0.120117	0.196054	-0.0788074	0.296308	0.0503928	0.421027	0.0810768	0.118894	0.375059	0.0222788	0.403681	0.306721	0.0905219	-0.158479	0.36304	0.246715	0.216362	0.147698	0.0461042	0.0979805
TCGA.78.7161.01A	-0.226931	0.0288681	0.193789	0.206086	0.217759	0.430811	0.488276	0.236955	0.108105	0.120084	-0.115016	0.21295	-0.14119	0.323054	-0.0260942	0.0234442	0.258779	-0.0124478	0.352948	0.243705	0.00989405	-0.0919096	0.301383	0.0394808	0.0819087	0.0479419	0.0146884	0.1601
TCGA.05.4426.01A	-0.173612	0.106207	0.211963	0.270614	0.261511	0.305422	0.539755	0.368197	0.131913	0.222348	-0.161454	0.288749	-0.0277741	0.439184	0.103975	0.0850158	0.417169	-0.0633821	0.385065	0.310067	0.0898732	-0.0582686	0.382625	0.349452	0.202021	0.145649	-0.0121861	0.0826141
TCGA.50.5049.01A	0.206868	0.338088	0.502414	0.299867	0.274831	0.335083	0.581124	0.357054	0.224698	0.354461	-0.00385999	0.374192	0.241923	0.422911	0.191134	0.231256	0.581663	0.0857613	0.421323	0.357361	0.158043	-0.188998	0.377439	0.466747	0.325071	0.268354	-0.0251621	0.146738
TCGA.44.8120.01A	-0.097676	0.0812551	0.225563	0.25879	0.25417	0.326987	0.56567	0.33053	0.165612	0.198298	-0.0696273	0.280261	0.0412704	0.380399	0.0805628	0.193633	0.346017	0.00122617	0.371193	0.3304	0.0739299	-0.123781	0.359592	0.268446	0.182607	0.144028	-0.0150583	0.136815
TCGA.86.7713.01A	-0.15856	0.149975	0.176765	0.182722	0.218902	0.378336	0.457243	0.280897	0.144106	0.0715987	-0.0931802	0.248933	-0.0514921	0.364912	-0.0295248	0.0292555	0.266825	0.0255135	0.339293	0.22728	0.000602667	-0.123243	0.283303	0.133735	0.100473	0.106142	-0.0302974	0.266522
TCGA.67.3773.01A	-0.0687235	0.172433	0.390937	0.326764	0.309918	0.326418	0.5174	0.338201	0.186245	0.272542	-0.0112165	0.305354	0.0721063	0.432493	0.164246	0.234005	0.477697	0.0425041	0.368267	0.313155	0.100576	-0.1537	0.346232	0.327279	0.259183	0.182018	0.0719319	0.093217
TCGA.44.A479.01A	0.177736	0.323065	0.482196	0.299054	0.261587	0.38771	0.566176	0.325171	0.169397	0.336585	-0.0871487	0.30093	0.185841	0.395056	0.129431	0.0148147	0.525746	0.0576963	0.380535	0.358405	0.0975819	-0.184733	0.376213	0.348784	0.239262	0.191216	0.0555515	0.102162
TCGA.50.8460.01A	0.0781986	0.135773	0.35527	0.295981	0.319748	0.349406	0.554214	0.292408	0.220568	0.270032	-0.0831274	0.307691	0.0929222	0.43605	0.157596	0.220171	0.466416	0.0407567	0.406801	0.296508	0.0681742	-0.115033	0.404991	0.283992	0.236342	0.164801	0.0242137	0.0841623
TCGA.05.4422.01A	0.0648418	0.267814	0.426898	0.293305	0.251967	0.336085	0.528712	0.326678	0.127253	0.265892	-0.130892	0.217465	0.0847072	0.407326	0.0899218	-0.000242786	0.43189	0.039943	0.374093	0.224093	0.0794312	-0.160377	0.357944	0.181998	0.217629	0.187822	-0.0136387	0.0970511
TCGA.05.4390.01A	-0.126191	0.191912	0.19193	0.262244	0.238659	0.403962	0.499695	0.334115	0.117131	0.121373	-0.186631	0.332956	-0.00918752	0.368525	0.0550287	0.095973	0.373735	0.103154	0.377559	0.266226	0.0837849	-0.0348983	0.314905	0.24769	0.169212	0.111901	-0.0542503	0.185802
TCGA.91.6830.01A	-0.119094	0.201464	0.322047	0.304208	0.266327	0.317229	0.518724	0.410162	0.160811	0.247191	-0.0840627	0.311622	0.0599232	0.418297	0.137157	0.168393	0.395268	-0.0291808	0.35397	0.32591	0.146486	-0.0238206	0.403818	0.296804	0.213938	0.203071	-0.0266387	0.110963
TCGA.50.5068.01A	0.162335	0.310858	0.482582	0.333305	0.272292	0.330413	0.53958	0.261154	0.174368	0.277808	-0.000362667	0.316804	0.171308	0.405626	0.130918	0.227107	0.484505	0.0795286	0.41485	0.313931	0.114791	-0.135422	0.314946	0.353016	0.259107	0.221863	0.0385849	0.194954
TCGA.44.7669.01A	-0.0826478	0.302777	0.29107	0.240042	0.210667	0.329236	0.465907	0.351211	0.240349	0.195346	-0.0240858	0.330895	0.0713402	0.436696	0.0837676	0.125951	0.406065	0.0841617	0.340954	0.355558	0.0506288	-0.14745	0.35687	0.323967	0.192359	0.0993054	-0.0562225	0.202483
TCGA.50.5066.01A	0.13219	0.381471	0.48423	0.323324	0.254946	0.345301	0.519358	0.35337	0.173481	0.293614	-0.0238768	0.37765	0.177334	0.424316	0.208159	0.219099	0.530527	0.0564788	0.369313	0.314194	0.176863	-0.110127	0.341125	0.401352	0.281465	0.236644	-0.0304728	0.177286
TCGA.64.5815.01A	-0.0922686	0.23631	0.257325	0.299189	0.281142	0.406424	0.541009	0.446408	0.170135	0.300468	-0.121396	0.367491	0.070711	0.384617	0.170822	0.191227	0.505679	0.0953661	0.371223	0.334312	0.150396	-0.124656	0.364697	0.433281	0.250162	0.210623	0.0437039	0.159688
TCGA.50.5939.01A	0.0509357	0.271068	0.244522	0.291831	0.252133	0.354419	0.525505	0.367057	0.203078	0.272793	-0.0152191	0.35814	0.123761	0.394789	0.147163	0.130751	0.465876	0.0663458	0.376223	0.311423	0.156838	0.0148575	0.356183	0.432676	0.200432	0.198947	-0.00211224	0.172708
TCGA.MP.A4TA.01A	-0.0894334	0.247781	0.312188	0.28401	0.246131	0.329605	0.538345	0.309379	0.0983314	0.220665	-0.164062	0.309104	0.00237195	0.373101	0.0702965	0.062912	0.419825	-0.0273623	0.394023	0.242686	0.118095	-0.0846031	0.339495	0.213951	0.0994002	0.163973	-0.0366054	0.130719
TCGA.97.A4M1.01A	-0.149409	-0.0353031	0.268723	0.282823	0.255908	0.346087	0.543998	0.321902	0.125885	0.225602	-0.0564942	0.319096	0.00463654	0.430654	0.158453	0.19946	0.423628	-0.0437607	0.389399	0.307596	0.0986264	-0.15844	0.403951	0.270622	0.22894	0.139713	-0.0422486	0.0668826
TCGA.64.1677.01A	0.0705119	0.357953	0.418694	0.259005	0.294179	0.319708	0.503125	0.251255	0.13131	0.20518	-0.135074	0.319378	0.0633359	0.378727	0.0552279	0.0720557	0.385259	0.0841798	0.333547	0.269457	0.0777389	-0.168726	0.290706	0.184515	0.139835	0.136563	-0.0288475	0.170423
TCGA.44.2662.01A	-0.149989	0.286723	0.223806	0.321149	0.244064	0.359959	0.516443	0.417294	0.187446	0.287111	-0.102849	0.364831	0.0550883	0.474057	0.175591	0.141247	0.532885	0.0482479	0.389606	0.319755	0.143217	-0.0266336	0.368331	0.475691	0.226149	0.187919	0.0778262	0.144406
TCGA.44.6775.01A	-0.0973071	0.190267	0.198343	0.326514	0.240806	0.341563	0.557237	0.413328	0.164059	0.29401	-0.152728	0.34137	0.0689949	0.419297	0.18154	0.138891	0.483443	0.130332	0.376482	0.357001	0.125224	-0.140428	0.415282	0.465907	0.235205	0.188028	0.0363722	0.185684
TCGA.38.4632.01A	-0.0724025	0.348939	0.374459	0.326635	0.294076	0.372432	0.501697	0.359914	0.170531	0.277513	-0.0796033	0.353438	0.0812237	0.44525	0.179864	0.146149	0.487113	0.125924	0.384791	0.260926	0.146054	-0.0368114	0.352692	0.367806	0.265215	0.216099	0.0493264	0.172264
TCGA.55.8092.01A	0.1519	0.255517	0.436411	0.296121	0.231585	0.312319	0.578736	0.295863	0.163008	0.288164	-0.111963	0.27882	0.154507	0.356949	0.0834895	0.0307388	0.458987	0.00601928	0.365577	0.291913	0.090576	-0.157922	0.33743	0.223139	0.153168	0.18635	0.0118957	0.140636
TCGA.MP.A4TI.01A	0.0361078	0.38643	0.490453	0.347092	0.301689	0.378161	0.590114	0.398891	0.186664	0.39231	-0.0551268	0.387225	0.161632	0.395687	0.217282	0.158422	0.606459	0.100179	0.391673	0.375933	0.203542	-0.0716617	0.402538	0.498827	0.296014	0.261103	0.00396855	0.157197
TCGA.05.4418.01A	0.0610525	0.255172	0.379281	0.301703	0.245764	0.380985	0.531121	0.318113	0.195177	0.25156	-0.1242	0.361256	0.105352	0.38919	0.133759	0.103295	0.478293	0.00269517	0.384209	0.243807	0.105478	-0.0248674	0.361533	0.291051	0.194545	0.197606	0.0759709	0.191902
TCGA.MN.A4N4.01A	-0.112206	0.123465	0.230696	0.269472	0.295309	0.356783	0.542278	0.334241	0.119354	0.191803	-0.204076	0.271306	-0.0414506	0.353979	0.0322064	0.113767	0.401889	-0.0243738	0.338259	0.289173	0.0825228	-0.111205	0.329191	0.209575	0.165845	0.150347	-0.0593637	-0.0109738
TCGA.55.8507.01A	-0.198872	0.147234	0.202029	0.24812	0.212055	0.380318	0.491664	0.320623	0.178043	0.145613	-0.158594	0.299989	-0.0265748	0.405995	0.0988012	0.108444	0.360085	0.0389297	0.360895	0.302946	0.0634677	-0.133991	0.369161	0.24252	0.167254	0.106057	0.0150443	0.132426
TCGA.86.8668.01A	0.0482899	0.0828416	0.262631	0.28321	0.207858	0.345435	0.571415	0.379594	0.134367	0.284544	-0.119892	0.270903	0.0767267	0.358924	0.108297	0.113739	0.418838	0.0122185	0.380584	0.332531	0.100251	-0.156043	0.396223	0.29178	0.236244	0.169459	0.0342787	0.0825566
TCGA.05.5425.01A	0.00183212	0.343434	0.42909	0.308283	0.274523	0.365055	0.537947	0.363117	0.151927	0.257495	-0.0158887	0.35427	0.117182	0.413014	0.190673	0.200488	0.506788	0.0167136	0.383455	0.3253	0.129871	-0.0314488	0.349116	0.361436	0.274165	0.217388	0.00233374	0.181783
TCGA.49.4510.01A	-0.0915899	-0.00139169	0.258785	0.272413	0.254026	0.449013	0.477036	0.25309	0.101748	0.210945	-0.0444477	0.271655	-0.039927	0.359683	0.0532561	0.103345	0.329288	-0.0136568	0.370329	0.249269	0.064781	-0.0653965	0.326786	0.146312	0.165588	0.116804	-0.00941347	0.0954816
TCGA.55.6979.01A	0.0839684	0.335385	0.423065	0.322125	0.271156	0.358717	0.554746	0.334232	0.185571	0.359798	-0.0892373	0.370502	0.134148	0.424656	0.170016	0.167735	0.569615	0.0687829	0.377938	0.35255	0.136967	-0.155424	0.375268	0.443658	0.290405	0.241647	0.0681219	0.195525
TCGA.78.7158.01A	-0.230253	0.0295772	0.175216	0.231724	0.238232	0.308139	0.534224	0.280152	0.0975266	0.162868	-0.171658	0.250024	-0.0354623	0.374377	0.0153098	0.0643286	0.31058	0.0335493	0.341398	0.261118	0.0379312	-0.23402	0.340008	0.142685	0.15834	0.0964384	0.0455245	0.0769338
TCGA.97.8547.01A	-0.238566	0.0778878	0.199471	0.296274	0.253764	0.394825	0.54815	0.345789	0.126093	0.252426	-0.226684	0.307811	-0.0568688	0.343392	0.119622	0.117775	0.432963	0.0287987	0.397777	0.289562	0.0971983	-0.0701829	0.377719	0.371	0.223203	0.174566	0.0411271	0.0815539
TCGA.78.7153.01A	-0.047386	0.118645	0.303656	0.201239	0.297909	0.360681	0.500079	0.251185	0.09894	0.138861	-0.167613	0.222526	-0.0114005	0.358217	0.0330851	0.00341298	0.266394	0.0479494	0.346061	0.245466	0.0479291	-0.207044	0.291024	0.0703857	0.117668	0.111829	0.0060662	0.156895
TCGA.35.4122.01A	0.0433754	0.358227	0.461498	0.341855	0.283298	0.330135	0.511876	0.370566	0.194092	0.299457	-0.0483544	0.403522	0.150053	0.415365	0.248047	0.210517	0.575356	0.0648975	0.390234	0.307298	0.203433	-0.0460077	0.34235	0.424501	0.297709	0.264062	0.0347227	0.148781
TCGA.49.AARE.01A	-0.00943868	0.209076	0.306952	0.22963	0.266194	0.404307	0.49888	0.276017	0.109998	0.182355	-0.144632	0.276854	-0.000238858	0.317326	0.0221579	-0.00612089	0.378709	0.00141017	0.3521	0.219057	0.0718774	-0.11214	0.350065	0.162574	0.0806023	0.136632	-0.037344	0.0194341
TCGA.49.6761.01A	-0.016969	0.279142	0.379493	0.253801	0.294497	0.394361	0.544046	0.335611	0.112778	0.290579	-0.069893	0.336923	0.096728	0.339884	0.0436192	0.139489	0.423562	0.0463704	0.359612	0.272795	0.13601	-0.0684826	0.327181	0.270774	0.189897	0.187414	-0.0479877	0.0998126
TCGA.91.7771.01A	0.0470413	0.240002	0.405437	0.299238	0.264353	0.377546	0.56115	0.373326	0.190342	0.289343	-0.0248574	0.322561	0.126163	0.377332	0.12271	0.157202	0.492269	0.0296777	0.388303	0.30621	0.126599	-0.170039	0.366557	0.355153	0.219127	0.200574	-0.0427867	0.168821
TCGA.69.7980.01A	-0.0909541	0.183282	0.321387	0.28434	0.256221	0.349527	0.543565	0.304946	0.151688	0.302386	-0.0385074	0.286758	0.0309551	0.36647	0.117327	0.133997	0.414347	-0.0375328	0.356227	0.291307	0.0908061	-0.215143	0.349976	0.261313	0.203564	0.1512	0.0171439	0.0898237
TCGA.69.8253.01A	0.00985795	0.134662	0.270102	0.262693	0.228873	0.365883	0.500036	0.308391	0.149022	0.189145	-0.0822064	0.299754	0.031599	0.382792	0.0482293	0.149913	0.317189	-0.0489128	0.369376	0.225113	0.0576231	-0.0660972	0.333389	0.196025	0.161385	0.141781	-0.0512347	0.08836
TCGA.95.7947.01A	-0.0468389	0.236582	0.295936	0.245417	0.267416	0.270412	0.466244	0.295985	0.14084	0.207363	-0.143334	0.29004	0.0661528	0.376227	0.00274097	0.0180626	0.363516	0.0398284	0.369713	0.277781	0.0220771	-0.167661	0.353002	0.194396	0.130973	0.122633	0.00528965	0.134852
TCGA.62.8394.01A	-0.167727	0.222262	0.230943	0.23113	0.241463	0.372312	0.507086	0.345534	0.113131	0.210198	-0.13311	0.314694	0.00867033	0.377341	0.0192145	0.0372417	0.344647	0.0227537	0.353545	0.284974	0.0895613	-0.158346	0.342276	0.193806	0.161239	0.168749	-0.0420031	0.162022
TCGA.55.8616.01A	0.0211059	0.115788	0.24893	0.215837	0.241295	0.393066	0.529499	0.317922	0.104201	0.153892	-0.0807465	0.239406	0.0344001	0.409759	-0.0124464	0.112871	0.294846	-0.0183149	0.359186	0.2736	0.0115212	-0.0857968	0.33189	0.120104	0.167117	0.118089	-0.0505319	0.0749569
TCGA.49.6743.01A	-0.0839748	0.309689	0.244903	0.257009	0.259851	0.382317	0.481859	0.33612	0.154156	0.214552	-0.14531	0.297626	0.0470073	0.37105	0.0589139	0.106904	0.405891	0.0772488	0.376678	0.302312	0.0913631	-0.011068	0.341991	0.324293	0.177013	0.176411	-0.0064114	0.105726
TCGA.49.AAR4.01A	0.0594726	0.307415	0.50767	0.293767	0.248549	0.376595	0.565955	0.288142	0.135624	0.362646	-0.0812928	0.309006	0.0925556	0.396692	0.0555246	0.0736349	0.476544	0.00773455	0.376441	0.322879	0.115209	-0.115017	0.388287	0.26798	0.192853	0.191848	-0.0627475	0.0856331
TCGA.38.4625.01A	-0.0340214	0.350961	0.347127	0.280344	0.264246	0.336616	0.507921	0.327445	0.194304	0.247303	-0.0306541	0.345923	0.114875	0.358803	0.167993	0.130696	0.426512	0.0409693	0.405788	0.293222	0.143496	-0.0506589	0.355763	0.335868	0.190621	0.188711	-0.0297881	0.130239
TCGA.05.4417.01A	0.0535435	0.285052	0.391237	0.271776	0.241763	0.402627	0.542982	0.420669	0.166928	0.283775	-0.0180069	0.343394	0.111794	0.427995	0.144004	0.185232	0.48742	0.0710871	0.384224	0.316618	0.13978	-0.0415943	0.369195	0.379081	0.2187	0.195201	0.044816	0.186839
TCGA.50.5045.01A	0.222058	0.313969	0.457803	0.341278	0.285739	0.394454	0.571858	0.383011	0.162721	0.307203	0.00468401	0.388475	0.21659	0.425208	0.193103	0.222742	0.561256	0.0935425	0.419874	0.345683	0.168041	-0.0830554	0.365601	0.437202	0.31228	0.24748	0.0285618	0.142901
TCGA.97.A4M2.01A	0.0479242	0.16347	0.401968	0.321519	0.260031	0.370446	0.565088	0.357916	0.149721	0.310227	-0.0283542	0.3163	0.152594	0.457795	0.191901	0.211706	0.545053	0.0135841	0.407482	0.321057	0.131957	-0.081398	0.425006	0.341912	0.260396	0.18709	-0.000595992	0.0921559
TCGA.97.A4M3.01A	-0.171598	0.0886399	0.188694	0.23694	0.20553	0.428887	0.495241	0.258093	0.12173	0.112618	0.0149155	0.235878	-0.0346629	0.359491	0.0393821	0.109363	0.287057	-0.0618656	0.335648	0.257273	0.0577467	-0.111808	0.352242	0.155403	0.143993	0.1377	-0.0260312	0.0866083
TCGA.44.2668.01A	-0.0961376	0.418514	0.35452	0.338735	0.269179	0.354003	0.554602	0.384044	0.199458	0.332074	-0.105042	0.358847	0.103944	0.390138	0.189722	0.176146	0.51779	0.0732129	0.356281	0.352051	0.20054	0.0660191	0.383448	0.423644	0.247109	0.244965	0.117354	0.161451
TCGA.71.8520.01A	-0.204713	0.137494	0.161321	0.255642	0.272087	0.322206	0.531637	0.381461	0.109313	0.233076	-0.147839	0.280095	-0.0406236	0.384016	0.0492805	0.142354	0.2991	0.0237958	0.380469	0.296545	0.0629651	-0.147217	0.357385	0.211701	0.209635	0.152889	0.0507071	0.18853
TCGA.75.5125.01A	-0.062259	0.316417	0.373434	0.296503	0.248749	0.335893	0.547972	0.398423	0.166274	0.325395	-0.121356	0.348079	0.101223	0.408905	0.106378	0.088682	0.513358	0.0704005	0.387903	0.297682	0.141457	-0.0810437	0.3677	0.382087	0.266218	0.165682	-0.000182757	0.11014
TCGA.49.4512.01A	-0.0915719	0.0708973	0.228212	0.280372	0.267742	0.396152	0.542828	0.357228	0.120512	0.191076	-0.157241	0.299728	0.0408797	0.371745	0.145605	0.126192	0.442401	0.0283984	0.404981	0.299517	0.094515	-0.0993089	0.388574	0.281224	0.214148	0.147506	0.0291387	0.0431524
TCGA.86.7711.01A	-0.0898262	0.28998	0.237346	0.328385	0.256076	0.294771	0.479732	0.414312	0.152462	0.227126	-0.0804495	0.351579	0.0819351	0.452271	0.13254	0.162885	0.426806	0.061662	0.36928	0.322789	0.102397	0.0520473	0.371924	0.337508	0.192844	0.184869	0.0516387	0.134601
TCGA.L4.A4E6.01A	-0.0299881	0.140147	0.327855	0.333738	0.281133	0.331764	0.575193	0.388002	0.187817	0.336036	0.0492016	0.380198	0.147748	0.458737	0.266467	0.290109	0.581507	0.0478273	0.438602	0.345972	0.178419	-0.156383	0.430369	0.411063	0.32433	0.219337	0.00916353	0.109206
TCGA.49.AAR0.01A	0.0356545	0.188635	0.36002	0.260477	0.273791	0.419674	0.522553	0.277219	0.189103	0.245524	-0.0399036	0.311421	0.0909684	0.402704	0.113487	0.0741668	0.464262	0.0314012	0.377653	0.299017	0.0983854	-0.175304	0.373705	0.274477	0.213896	0.146708	-0.00772305	0.111377
TCGA.50.7109.01A	-0.0347682	0.208435	0.385485	0.293016	0.22003	0.378137	0.491248	0.272161	0.178173	0.207879	-0.144661	0.240695	0.0734809	0.348202	0.0568966	0.0457695	0.382343	0.0183862	0.372599	0.289705	0.0510344	-0.129315	0.371364	0.200971	0.147688	0.132549	0.0130458	0.193486
TCGA.L9.A50W.01A	-0.104235	0.0467708	0.23924	0.315306	0.251178	0.370629	0.530042	0.275701	0.116727	0.20333	-0.118588	0.239498	-0.0170722	0.383925	0.0601605	0.185377	0.354432	0.0183946	0.383061	0.306219	0.0391863	-0.0618557	0.365194	0.111834	0.223344	0.146448	0.0869577	0.115543
TCGA.55.8094.01A	-0.268371	0.122866	0.182679	0.186749	0.284299	0.399898	0.430877	0.205347	0.158725	-0.00805774	-0.192359	0.234989	-0.17246	0.298379	-0.0738564	-0.0104863	0.0953377	0.0528246	0.412091	0.165448	0.0372505	-0.0733181	0.3241	0.0736541	0.071063	0.0244647	0.0432173	0.161966
TCGA.05.4430.01A	-0.0787943	0.184149	0.32031	0.299211	0.275952	0.351241	0.540836	0.364848	0.144558	0.25604	-0.0887424	0.358849	0.0342708	0.437148	0.168914	0.216102	0.470032	0.0336597	0.389872	0.333775	0.109209	-0.128642	0.362654	0.388216	0.281867	0.170937	0.00207711	0.114746
TCGA.91.A4BD.01A	-0.0786781	0.0812417	0.310474	0.295346	0.267079	0.349116	0.503495	0.307698	0.164947	0.243033	-0.0189132	0.317491	0.0583076	0.470656	0.19815	0.228448	0.497489	-0.0206465	0.405537	0.257363	0.0736835	-0.0321323	0.38827	0.273728	0.223532	0.12749	0.017488	0.0740705
TCGA.78.7149.01A	-0.103452	0.0152888	0.233387	0.22035	0.235656	0.382782	0.502866	0.265116	0.142306	0.120776	-0.119932	0.240261	-0.0785994	0.33958	0.0226547	0.0158315	0.258024	-0.0930477	0.355021	0.245708	0.0732663	-0.123086	0.317099	0.0468978	0.136915	0.120118	-0.000184265	0.0395674
TCGA.55.7724.01A	0.0325486	0.333211	0.314966	0.311936	0.284796	0.273048	0.523045	0.424721	0.21015	0.274155	-0.0275564	0.356473	0.162044	0.450562	0.169729	0.215677	0.43893	0.1168	0.325326	0.339181	0.168291	-0.0393771	0.423645	0.358685	0.222212	0.178689	0.0259802	0.203666
TCGA.50.6593.01A	-0.121848	0.169909	0.175954	0.288082	0.255972	0.434908	0.528846	0.366313	0.148501	0.24447	-0.118614	0.315462	0.0456847	0.450466	0.132858	0.12717	0.436953	0.0736648	0.37789	0.342207	0.12972	-0.0696712	0.369864	0.333526	0.241894	0.170931	0.0179104	0.0725732
TCGA.86.8674.01A	-0.162751	0.0562077	0.205887	0.214528	0.223972	0.380488	0.453889	0.233671	0.0999532	0.0515754	-0.0976937	0.191296	-0.105704	0.3496	-0.0197814	-0.00874754	0.208028	-0.0658517	0.348327	0.225896	-0.00635835	-0.0766942	0.277785	-0.00591058	0.111738	0.093484	0.00715357	0.0744672
TCGA.49.4505.01A	0.0104099	0.183289	0.370598	0.32673	0.320074	0.393763	0.537298	0.391635	0.133132	0.270152	0.0272994	0.34972	0.0804011	0.407714	0.135218	0.239296	0.482418	0.0333721	0.407261	0.321502	0.132288	-0.0548069	0.362768	0.351609	0.248925	0.186706	0.031838	0.0951511
TCGA.05.5420.01A	0.205861	0.385751	0.520594	0.337044	0.287751	0.353755	0.530776	0.362465	0.224465	0.335625	-0.0319936	0.387707	0.218681	0.407163	0.276738	0.214269	0.578807	0.0321189	0.46809	0.290608	0.184695	0.0679266	0.374369	0.405633	0.28607	0.250433	0.0221814	0.201194
TCGA.55.6983.01A	0.199476	0.23005	0.423626	0.281776	0.280358	0.412392	0.533957	0.293955	0.154498	0.256811	-0.0762003	0.280969	0.182103	0.390962	0.0918331	0.107642	0.414875	0.052497	0.390807	0.330464	0.0824887	-0.183224	0.346811	0.258543	0.200104	0.187576	-0.0454423	0.153491
TCGA.44.8119.01A	-0.0577546	0.240806	0.322881	0.302583	0.278783	0.425085	0.530795	0.353567	0.180902	0.212199	-0.0694055	0.317056	0.00391621	0.414615	0.0923927	0.114497	0.437118	0.107118	0.362598	0.33053	0.0872279	-0.0962762	0.363741	0.342336	0.156213	0.165444	0.038295	0.159342
TCGA.55.7994.01A	-0.00347976	0.312991	0.424502	0.300632	0.221109	0.330188	0.52902	0.332734	0.195371	0.32854	-0.125327	0.327253	0.165604	0.387417	0.0968593	0.0570692	0.494626	0.0576622	0.3856	0.329324	0.110282	-0.0801972	0.348478	0.359924	0.269261	0.174052	0.0531829	0.129993
TCGA.55.8508.01A	0.134913	0.129607	0.276525	0.292303	0.216562	0.431106	0.537679	0.268494	0.118763	0.197709	-0.156307	0.270372	0.0954132	0.369068	0.0379783	0.0272533	0.408065	-0.0283259	0.37123	0.303373	0.0787333	-0.019574	0.359475	0.226395	0.150521	0.146169	-0.0462375	0.0874178
TCGA.73.7499.01A	0.0409055	0.28095	0.466776	0.289239	0.287632	0.358607	0.531879	0.274329	0.123612	0.275705	-0.18154	0.334162	0.0796474	0.365849	0.0845797	0.0526977	0.478468	0.0214128	0.337646	0.310565	0.103639	-0.094444	0.318032	0.29391	0.213093	0.198662	-0.0194839	0.109124
TCGA.50.5933.01A	-0.161192	0.284113	0.276878	0.297746	0.286333	0.364689	0.549261	0.441176	0.186651	0.302042	-0.0987721	0.373195	0.0797669	0.381279	0.165874	0.168451	0.508124	0.088095	0.378353	0.333544	0.204492	-0.103289	0.372348	0.468198	0.275147	0.211567	0.00744756	0.0926998
TCGA.55.7573.01A	0.139154	0.112492	0.300879	0.302001	0.258144	0.311772	0.552682	0.336351	0.139135	0.25041	-0.0197344	0.269902	0.15136	0.41823	0.0623359	0.136526	0.406043	0.0339308	0.37528	0.347634	0.0882337	-0.164064	0.380124	0.278268	0.215349	0.153142	0.0299161	0.110985
TCGA.91.A4BC.01A	0.0974446	0.311302	0.526029	0.285235	0.251999	0.361279	0.56232	0.300064	0.173574	0.346998	-0.123454	0.290466	0.101789	0.383366	0.127314	0.0165948	0.522341	0.0405214	0.425306	0.345872	0.139243	-0.162834	0.362662	0.255177	0.219057	0.212548	0.00987656	0.130166
TCGA.78.7220.01A	-0.241621	0.200381	0.222016	0.236605	0.209472	0.345034	0.473189	0.242309	0.185158	0.130208	-0.215728	0.253198	-0.0920353	0.376164	0.0218648	0.0487439	0.254712	0.0672795	0.336148	0.222375	0.0696296	-0.0705605	0.320842	0.125007	0.153386	0.120027	0.0434001	0.188801
TCGA.05.4382.01A	0.0219492	0.205027	0.279194	0.299012	0.242939	0.379729	0.571355	0.404472	0.162515	0.302501	-0.155811	0.383516	0.145251	0.410575	0.179868	0.113727	0.528026	0.0390219	0.383298	0.345102	0.165618	-0.12761	0.380927	0.46883	0.259503	0.224093	0.00790099	0.080241
TCGA.86.8278.01A	-0.115004	0.147454	0.281737	0.29884	0.267572	0.388478	0.525859	0.357723	0.170816	0.275864	-0.12761	0.243551	0.00538435	0.35673	0.0795942	0.0555083	0.41725	0.0272216	0.35181	0.329171	0.0695881	-0.0686483	0.370361	0.264167	0.171546	0.155324	0.0237401	0.0993962
TCGA.NJ.A55R.01A	0.0267359	0.0820086	0.166114	0.241957	0.227374	0.409783	0.491689	0.26373	0.163542	0.117599	-0.151532	0.191157	0.0201954	0.34986	-0.0149207	0.0509729	0.242504	-0.010686	0.368994	0.266355	0.0274588	-0.137596	0.353611	0.073094	0.138159	0.0824087	0.0195164	0.0491452
TCGA.91.8496.01A	-0.1436	0.10382	0.33675	0.33987	0.266404	0.326619	0.532197	0.328685	0.159908	0.219488	-0.0327189	0.359838	0.0577425	0.442203	0.187877	0.231567	0.498112	-0.0469421	0.422258	0.296023	0.119415	-0.0945367	0.376556	0.325615	0.271685	0.185112	0.0143398	0.0904077
TCGA.MP.A4TJ.01A	0.232681	0.353743	0.506573	0.319866	0.25359	0.413016	0.5796	0.340966	0.179882	0.371592	0.0431359	0.301817	0.26107	0.438396	0.139585	0.201377	0.535765	0.0731164	0.395728	0.340795	0.130435	-0.0242808	0.39683	0.392834	0.260581	0.23724	0.0304031	0.161333
TCGA.69.7765.01A	0.00894432	0.228825	0.307922	0.304354	0.252398	0.364115	0.554509	0.413501	0.183355	0.244026	-0.0880645	0.301809	0.106077	0.434045	0.110697	0.186154	0.420677	0.0986534	0.357457	0.319399	0.136221	-0.0971821	0.387666	0.320486	0.222287	0.194275	-0.0375184	0.175603
TCGA.64.5775.01A	-0.248091	0.243134	0.159957	0.262223	0.266638	0.248214	0.498439	0.387638	0.157738	0.176038	-0.180639	0.36319	-0.00141991	0.350742	0.168062	0.0188851	0.37314	0.0676707	0.359252	0.299131	0.153871	-0.162851	0.380647	0.271198	0.144554	0.121208	-0.0656893	0.111447
TCGA.44.7661.01A	-0.0604599	0.343594	0.314421	0.320692	0.257224	0.343158	0.547021	0.410255	0.181966	0.309147	-0.0891584	0.39652	0.0826988	0.409387	0.171363	0.181927	0.528601	0.119647	0.379201	0.378278	0.187778	-0.0948735	0.382837	0.441011	0.256988	0.224214	-0.0113567	0.186586
TCGA.49.4486.01A	-0.150632	0.0195717	0.235937	0.21729	0.219596	0.295543	0.448278	0.242627	0.118508	0.0968181	-0.0496107	0.297532	-0.0965552	0.35132	0.00565475	0.0529943	0.214567	-0.053313	0.338354	0.155946	-0.00246119	-0.12884	0.260816	0.025255	0.104938	0.0962754	-0.0413621	0.0962179
TCGA.05.4427.01A	-0.110777	0.257332	0.269309	0.26317	0.275698	0.367477	0.527449	0.374344	0.145327	0.254907	-0.0421987	0.322037	0.0730813	0.387195	0.0735069	0.0992124	0.417266	0.0323192	0.35782	0.311288	0.132907	-0.204981	0.369933	0.346381	0.181461	0.139222	-0.0125553	0.156359
TCGA.MP.A4TE.01A	-0.119992	0.0866564	0.183439	0.189148	0.224959	0.454542	0.442926	0.279724	0.164407	0.0616507	-0.216781	0.213498	-0.128263	0.362802	-0.029995	0.0149168	0.232906	0.0305268	0.35837	0.260093	-0.00837303	0.0205485	0.306464	0.0471949	0.088544	0.03732	0.0522889	0.12781
TCGA.38.7271.01A	0.37442	0.33775	0.511009	0.316296	0.251859	0.357091	0.573831	0.342349	0.206699	0.354544	0.0618295	0.338352	0.3954	0.395433	0.210073	0.324293	0.552081	0.0923678	0.438575	0.362961	0.166763	-0.12311	0.385163	0.419991	0.297733	0.27033	-0.00332966	0.217874
TCGA.62.8399.01A	-0.15537	0.165261	0.199084	0.245024	0.214744	0.324411	0.489328	0.323547	0.133251	0.1227	0.0351961	0.292139	-0.0180148	0.447604	0.0207858	0.191453	0.374035	-0.00872758	0.337832	0.256351	0.0625066	-0.0683934	0.328759	0.226887	0.187321	0.133297	-0.0463405	0.100841
TCGA.49.AAR2.01A	0.0476869	0.199116	0.329102	0.258836	0.231544	0.398853	0.503303	0.238568	0.0927535	0.17166	-0.152162	0.208225	0.0501006	0.369568	0.0521255	-0.0390144	0.391861	-0.0164812	0.399257	0.219584	0.0296689	-0.126643	0.331262	0.053986	0.145562	0.115896	-0.00344482	0.07486
TCGA.86.7953.01A	-0.0423744	0.344396	0.308317	0.324537	0.292535	0.3603	0.515941	0.361436	0.140488	0.306072	-0.0194117	0.300676	0.0703041	0.457979	0.13062	0.10834	0.490335	0.110919	0.369337	0.315919	0.0908081	-0.172786	0.374073	0.329634	0.183156	0.168015	0.0943304	0.176909
TCGA.69.8254.01A	0.0433363	0.165367	0.306902	0.288848	0.247269	0.378894	0.516599	0.354748	0.132655	0.236549	-0.00695532	0.274776	0.0579755	0.426773	0.0654106	0.147642	0.39565	-0.0170276	0.393027	0.29608	0.0971049	-0.126507	0.356344	0.279457	0.178271	0.181429	0.0595555	0.163444
TCGA.86.8055.01A	-0.0917515	0.200976	0.226536	0.267958	0.25628	0.348519	0.571786	0.430193	0.153219	0.261218	-0.164281	0.340787	0.0467147	0.406033	0.114136	0.134926	0.435475	0.068617	0.366861	0.330808	0.135445	-0.145795	0.377903	0.394954	0.197909	0.199963	0.00329841	0.147192
TCGA.55.5899.01A	-0.147464	0.237225	0.343087	0.241791	0.253086	0.397213	0.487066	0.372109	0.192832	0.176299	-0.151447	0.340101	-0.0237653	0.327248	0.0193288	0.0394639	0.366744	0.0771892	0.403304	0.271039	0.0903509	-0.257465	0.351009	0.295359	0.156322	0.12681	0.0764113	0.104527
TCGA.78.8655.01A	-0.0651293	0.127189	0.34047	0.322586	0.255441	0.393471	0.549278	0.345221	0.115402	0.290786	-0.138395	0.315695	0.0565573	0.397727	0.133504	0.193077	0.467276	0.00931706	0.379101	0.332349	0.092702	-0.120996	0.361327	0.298492	0.210996	0.153096	0.0299783	0.127613
TCGA.05.4420.01A	-0.17026	0.181516	0.208213	0.283119	0.234198	0.402179	0.475536	0.297532	0.0966328	0.113363	-0.177543	0.290338	-0.095322	0.437048	0.039084	0.0333246	0.339713	0.0612277	0.377752	0.237048	0.0664434	0.00695381	0.350151	0.176297	0.0966248	0.0925976	-0.0539124	0.129256
TCGA.49.AARN.01A	0.0636676	0.115533	0.258021	0.272665	0.278222	0.404354	0.536351	0.310513	0.126802	0.192697	-0.131455	0.241878	0.0708135	0.365178	0.0386027	0.0721279	0.37546	0.0484884	0.358093	0.310763	0.0611389	-0.14258	0.339051	0.124586	0.159283	0.143155	-0.00655528	0.142552
TCGA.49.6745.01A	-0.078913	0.280617	0.356856	0.305857	0.249243	0.332918	0.532028	0.4092	0.201936	0.283895	-0.0688459	0.352767	0.0683052	0.427637	0.132193	0.159581	0.488765	0.0886064	0.390998	0.341342	0.169241	-0.0359199	0.369475	0.396538	0.212052	0.223896	0.0110526	0.178651
TCGA.55.8505.01A	-0.147573	0.0916558	0.140246	0.225129	0.242439	0.368859	0.503889	0.334138	0.122377	0.130317	-0.203857	0.262343	-0.0488583	0.360727	0.0385189	0.0395752	0.276445	0.0451635	0.406899	0.268759	0.110792	-0.0977603	0.345036	0.186534	0.106612	0.125949	0.0228876	0.126957
TCGA.99.8028.01A	0.158399	0.327304	0.505725	0.325757	0.297127	0.407465	0.583788	0.369907	0.188468	0.396862	-0.0197527	0.35217	0.215255	0.433394	0.205789	0.200049	0.607632	-0.00181983	0.406139	0.37513	0.182432	-0.149259	0.405976	0.450091	0.306922	0.26991	0.0431208	0.199836
TCGA.38.6178.01A	-0.0731552	0.146331	0.190856	0.24543	0.257452	0.3296	0.543052	0.330932	0.135752	0.215382	-0.101273	0.289139	0.0258931	0.372912	0.0427931	0.137951	0.341995	-0.0136603	0.356837	0.31048	0.0680153	-0.114254	0.366023	0.206826	0.188696	0.144011	-0.040634	0.123873
TCGA.55.6987.01A	0.242192	0.368235	0.521954	0.33874	0.272877	0.337112	0.553161	0.354156	0.194855	0.362736	-0.0361349	0.346119	0.256317	0.442376	0.203124	0.180096	0.567868	0.0934186	0.390717	0.363006	0.160376	-0.0682298	0.409266	0.427891	0.26649	0.262047	0.0026442	0.220987
TCGA.49.4494.01A	-0.109722	0.271926	0.364953	0.304045	0.257431	0.354773	0.507821	0.321068	0.123584	0.234973	-0.171242	0.344786	-0.0268153	0.396034	0.103223	0.041506	0.392674	0.0476523	0.377311	0.2493	0.094276	-0.154973	0.281387	0.273724	0.173279	0.168355	0.023419	0.165985
TCGA.55.6543.01A	-0.110941	0.0904412	0.230378	0.293276	0.235743	0.344891	0.51109	0.378209	0.14962	0.253111	-0.0738957	0.353237	0.0268602	0.41276	0.129604	0.166488	0.464769	0.00260093	0.36914	0.320381	0.0846685	-0.0196963	0.399681	0.350546	0.184421	0.147862	-0.00539856	0.115364
TCGA.64.1678.01A	-0.119988	0.256276	0.309902	0.188413	0.242138	0.342818	0.422121	0.17043	0.135431	0.0724828	-0.223468	0.258367	-0.0838576	0.332962	-0.0108783	-0.00165323	0.210196	0.0608684	0.353224	0.207552	0.0544867	-0.164791	0.253463	0.0553083	0.0686991	0.0498954	-0.0364051	0.15757
TCGA.91.6835.01A	0.20507	0.316387	0.475977	0.29786	0.243118	0.340199	0.566104	0.384725	0.194893	0.363166	-0.0205696	0.323599	0.293285	0.43481	0.140608	0.231649	0.532978	0.074077	0.404972	0.36828	0.139093	-0.096397	0.392081	0.411376	0.288197	0.252162	-0.000517723	0.164506
TCGA.S2.AA1A.01A	0.293758	0.197178	0.435922	0.301842	0.251909	0.377173	0.584586	0.320024	0.142651	0.301686	0.043327	0.266791	0.264903	0.331873	0.0848462	0.172293	0.491526	-0.00216506	0.387446	0.308991	0.114309	-0.213171	0.390792	0.290481	0.224327	0.246122	0.0842304	0.139275
TCGA.69.7761.01A	0.128341	0.357997	0.396577	0.312194	0.229873	0.385958	0.564271	0.409446	0.171129	0.338292	-0.0307023	0.27508	0.194796	0.365048	0.121598	0.141578	0.483316	0.0530025	0.382542	0.335918	0.159652	-0.11075	0.390534	0.349144	0.220057	0.23461	0.0846785	0.155233
TCGA.44.5644.01A	-0.1945	0.151853	0.188079	0.216923	0.211555	0.421701	0.4631	0.244791	0.119398	0.0626	-0.0947413	0.246514	-0.122057	0.260996	-0.0791285	-0.0177291	0.235761	0.0272038	0.34549	0.240769	0.0312306	0.00615839	0.304898	0.0547648	0.134054	0.0414855	0.0551711	0.07858
TCGA.49.4506.01A	0.00955232	0.360223	0.452543	0.30605	0.260601	0.352001	0.50896	0.295234	0.187299	0.278166	-0.0944048	0.317804	0.0936868	0.360383	0.122225	0.00969423	0.424601	0.0936795	0.39118	0.254735	0.0903363	-0.0240495	0.295478	0.229227	0.189817	0.191385	-0.0132477	0.162181
TCGA.MP.A4SV.01A	-0.0275101	0.328692	0.401215	0.264382	0.239106	0.415733	0.558767	0.313442	0.155153	0.277044	-0.097583	0.284261	0.108659	0.382834	0.0471067	0.0911209	0.450397	0.0817169	0.359504	0.278351	0.0935662	-0.173501	0.350141	0.290006	0.197794	0.160874	-0.0257327	0.11877
TCGA.53.7626.01A	0.0959238	0.29874	0.42082	0.316421	0.264116	0.317048	0.558729	0.366704	0.193337	0.323558	0.057618	0.322455	0.162233	0.411773	0.132924	0.331531	0.5128	0.0486928	0.375369	0.342421	0.125063	-0.0526652	0.377535	0.352854	0.27077	0.207612	-0.001989	0.169962
TCGA.MN.A4N1.01A	-0.22298	0.0958965	0.122317	0.210885	0.243386	0.329071	0.494538	0.271861	0.10277	0.179298	-0.180193	0.282282	-0.123358	0.342227	0.00707832	0.0454606	0.251661	0.00807889	0.358856	0.234852	0.0659197	-0.15974	0.29808	0.131965	0.129127	0.121834	-0.0197762	0.103518
TCGA.35.4123.01A	-0.0222559	0.366405	0.499269	0.326936	0.2795	0.342955	0.547946	0.35977	0.158298	0.319236	-0.0643777	0.360018	0.135305	0.389753	0.15607	0.214244	0.549917	0.109752	0.364731	0.32116	0.215706	-0.114742	0.334272	0.412652	0.269509	0.248985	0.0103441	0.155974
TCGA.55.8621.01A	0.0159806	0.186651	0.373371	0.304821	0.268127	0.344587	0.562752	0.386397	0.17082	0.334049	-0.0538263	0.37944	0.134635	0.479077	0.168864	0.21269	0.55346	0.00187931	0.390645	0.342966	0.16661	-0.0972359	0.430513	0.409346	0.278946	0.195863	-0.0123749	0.111836
TCGA.69.A59K.01A	-0.00439648	0.193508	0.274179	0.264558	0.220108	0.398464	0.499663	0.344497	0.134585	0.228527	-0.0700285	0.298482	0.140328	0.403821	0.0422896	0.0395737	0.387246	-0.0160845	0.388136	0.239945	0.109026	-0.14856	0.365841	0.290551	0.176436	0.136822	-0.0304656	0.0255969
TCGA.49.4501.01A	0.035708	0.160553	0.361858	0.283509	0.254438	0.37045	0.528648	0.361697	0.121604	0.218385	-0.0532117	0.328513	0.0913773	0.384117	0.114285	0.173682	0.411664	0.0161179	0.397613	0.281938	0.0977513	-0.121995	0.380064	0.258915	0.23653	0.205371	-0.00121143	0.107674
TCGA.44.2655.01A	0.0607084	0.168221	0.297373	0.303202	0.24224	0.34757	0.530167	0.296707	0.122134	0.208818	-0.0708616	0.31377	0.0778193	0.414092	0.0969	0.114745	0.365476	-0.00430178	0.381198	0.261419	0.0885906	-0.0895279	0.338012	0.229861	0.182422	0.161854	-0.00312818	0.115453
TCGA.05.4434.01A	0.0381884	0.287939	0.37182	0.3176	0.275722	0.36516	0.558274	0.371368	0.161962	0.30824	-0.140077	0.3466	0.117914	0.404701	0.19092	0.145531	0.537192	0.0506116	0.398451	0.293863	0.121917	-0.058724	0.371605	0.458296	0.2866	0.216086	0.0161015	0.118031
TCGA.78.7148.01A	-0.115719	0.193396	0.346864	0.254172	0.270794	0.385542	0.517479	0.314384	0.144623	0.19327	-0.193956	0.301796	-0.0242137	0.367787	0.0284629	0.0519238	0.345997	0.0315918	0.382594	0.248916	0.0806637	-0.00435342	0.323029	0.17292	0.14927	0.138744	0.00715953	0.206304
TCGA.44.6145.01A	0.169747	0.304223	0.456345	0.323972	0.266338	0.343573	0.551871	0.362167	0.1932	0.30522	-0.121282	0.333269	0.185291	0.386641	0.148985	0.125896	0.50625	0.0346405	0.385808	0.347101	0.142935	0.0440014	0.371565	0.325034	0.225865	0.225911	0.00404111	0.186922
TCGA.55.8615.01A	-0.209259	0.0418625	0.148081	0.222925	0.207355	0.435172	0.499215	0.248979	0.111357	0.152011	-0.170157	0.280223	-0.0976152	0.365215	0.00115293	0.0319979	0.293811	0.0134754	0.36917	0.251984	0.0358641	-0.042188	0.332162	0.180604	0.127264	0.10728	-0.000486381	0.134921
TCGA.38.4626.01A	-0.129398	0.181092	0.237453	0.289129	0.26067	0.336011	0.54849	0.46642	0.219973	0.29331	0.0455143	0.39503	0.0447832	0.477154	0.291656	0.269954	0.534213	0.00633174	0.411867	0.352138	0.184697	0.0505375	0.441434	0.391999	0.29839	0.200696	0.0003925	0.17119
TCGA.50.5930.01A	0.0788119	0.265536	0.350122	0.240712	0.240811	0.376188	0.531749	0.299386	0.175913	0.210273	-0.0775698	0.311802	0.122942	0.395013	0.119704	0.100491	0.451859	0.0645983	0.362548	0.270404	0.103696	-0.0601128	0.345159	0.276019	0.188743	0.19784	-0.0311402	0.121699
TCGA.55.6981.01A	-0.0305734	0.126162	0.203653	0.268181	0.270623	0.320978	0.523605	0.354319	0.114399	0.213365	-0.122532	0.314208	0.0449527	0.398706	0.0520306	0.164685	0.334335	0.0633874	0.377729	0.285425	0.0695748	-0.131832	0.36671	0.256197	0.181603	0.142864	0.0231578	0.134188
TCGA.62.A46R.01A	-0.0691421	0.242818	0.300878	0.287861	0.249332	0.38791	0.570151	0.36939	0.167787	0.257417	-0.0803826	0.312395	0.108726	0.438416	0.0808489	0.125894	0.450033	0.0841365	0.379254	0.266447	0.077508	-0.0871411	0.3655	0.258409	0.184281	0.141463	-0.017463	0.131061
TCGA.95.8039.01A	-0.0456589	0.214606	0.357697	0.3047	0.275003	0.37431	0.554051	0.367901	0.172208	0.295942	-0.0873361	0.32956	0.0635499	0.386722	0.113753	0.134356	0.454894	0.0278371	0.388245	0.326769	0.0819295	-0.104195	0.367238	0.339621	0.238655	0.19109	0.0553205	0.138882
TCGA.97.7554.01A	0.0148178	0.204446	0.256739	0.264334	0.240857	0.307437	0.53148	0.425422	0.14635	0.252907	-0.0695445	0.342972	0.0896884	0.361336	0.071844	0.103561	0.422222	0.0721607	0.365108	0.317679	0.102602	-0.14051	0.353134	0.344712	0.224285	0.165916	0.029728	0.162445
TCGA.67.6216.01A	0.0438533	0.190453	0.296402	0.311455	0.267722	0.372277	0.510654	0.341144	0.187188	0.25956	-0.0305077	0.282791	0.103608	0.419183	0.13142	0.143122	0.4574	0.0523982	0.41127	0.306262	0.0686466	-0.0645059	0.389905	0.32148	0.20237	0.151423	0.00182028	0.154706
TCGA.MN.A4N5.01A	-0.0969701	0.225406	0.371842	0.278549	0.281959	0.386162	0.537039	0.289235	0.106566	0.295379	-0.156858	0.273654	0.0165042	0.371128	0.0250284	0.00735402	0.406775	-0.0263524	0.342507	0.283181	0.077369	-0.120236	0.344605	0.143381	0.206572	0.161495	-0.0017234	0.0847176
TCGA.93.8067.01A	-0.15335	0.205937	0.270244	0.252814	0.277776	0.34959	0.503441	0.303206	0.119591	0.187567	-0.0819201	0.273174	-0.05205	0.354635	0.0483623	0.0639581	0.303383	-0.0416174	0.331569	0.263275	0.0692376	-0.0902894	0.316134	0.200041	0.147976	0.119073	-0.0262038	0.169163
TCGA.97.8176.01A	-0.134805	0.193613	0.227148	0.245654	0.242552	0.380159	0.528619	0.310033	0.139009	0.183568	-0.174288	0.316872	-0.0376953	0.407391	0.109092	0.0322811	0.388087	-0.0187935	0.369447	0.250605	0.0641245	0.0083718	0.346102	0.260079	0.140131	0.13271	-0.0037592	0.153711
TCGA.62.A46S.01A	-0.0714206	0.0820741	0.301625	0.26144	0.264973	0.392621	0.533036	0.272464	0.140782	0.186802	-0.0156811	0.243302	0.00685733	0.387966	0.0469225	0.0969444	0.39751	-0.0233531	0.361346	0.237008	0.0699512	-0.113772	0.337926	0.218812	0.199757	0.117933	0.0808331	0.182653
TCGA.55.6968.01A	-0.017168	0.30746	0.351425	0.271952	0.237218	0.311257	0.497767	0.278936	0.185784	0.200907	-0.20131	0.327505	0.105404	0.408711	0.0809904	-0.0160195	0.447695	0.0807317	0.346688	0.310335	0.114531	-0.242232	0.373758	0.341686	0.208712	0.148118	-0.0393375	0.130618
TCGA.44.6147.01A	0.062434	0.170193	0.239139	0.236158	0.226482	0.285878	0.562905	0.30176	0.136156	0.213129	-0.0470049	0.235218	0.114297	0.367172	0.0434318	0.169113	0.382126	0.000840146	0.354611	0.300677	0.0382063	-0.10269	0.36378	0.239562	0.194724	0.15754	-0.023776	0.0802494
TCGA.55.8514.01A	-0.129427	0.0491198	0.215303	0.255704	0.239985	0.436748	0.519993	0.32903	0.114766	0.175201	-0.0358642	0.251904	0.0147144	0.405095	0.0610552	0.0849884	0.370518	-0.0473343	0.412533	0.262995	0.0659619	-0.174961	0.366048	0.212879	0.195123	0.114288	0.00617439	0.0850441
TCGA.55.7911.01A	-0.0333471	0.372858	0.467187	0.278235	0.25958	0.335415	0.546781	0.340996	0.189622	0.307499	-0.0850001	0.306486	0.115954	0.413013	0.0599183	0.0242805	0.444388	0.0423387	0.356061	0.309327	0.0863408	-0.124808	0.339226	0.265081	0.200078	0.157094	0.0221013	0.222778
TCGA.73.4658.01A	-0.0474855	0.273078	0.361447	0.328912	0.271197	0.379458	0.535867	0.377168	0.206624	0.306963	0.0435167	0.347468	0.104294	0.420906	0.184425	0.210024	0.528632	0.0948093	0.418045	0.362978	0.158529	-0.0480981	0.362731	0.462625	0.291452	0.221354	0.0491493	0.114683
TCGA.44.6778.01A	0.134124	0.38954	0.47845	0.306925	0.249254	0.299007	0.54906	0.363566	0.259828	0.355824	0.0345658	0.359717	0.257919	0.440485	0.181885	0.29614	0.563635	0.0836644	0.403045	0.386175	0.146994	-0.125716	0.420099	0.447858	0.321532	0.204585	-0.0239498	0.22364
TCGA.62.8397.01A	-0.122611	0.00192148	0.207148	0.274434	0.26671	0.35959	0.492318	0.333071	0.116874	0.205572	-0.0919082	0.308501	0.0697343	0.438625	0.103	0.12435	0.424029	-0.000268195	0.390743	0.291688	0.079603	-0.100591	0.386156	0.238348	0.205747	0.132715	0.0612279	0.0590394
TCGA.50.6595.01A	-0.150448	0.28363	0.335231	0.272944	0.278634	0.342591	0.52353	0.388008	0.174218	0.249722	-0.131151	0.373139	0.0625781	0.37451	0.11904	0.0753745	0.438636	0.0614337	0.365273	0.33953	0.17958	-0.0649799	0.336286	0.395581	0.215618	0.202059	0.0189628	0.171703
TCGA.L9.A444.01A	0.134171	0.235107	0.515743	0.297007	0.245427	0.429758	0.588701	0.344994	0.130831	0.37474	-0.0957666	0.324976	0.183127	0.349917	0.125976	0.107521	0.547961	0.0072948	0.381157	0.316949	0.137567	-0.136111	0.370668	0.292027	0.277401	0.220728	0.0326646	0.114559
TCGA.64.5779.01A	0.122802	0.317264	0.362301	0.262856	0.223302	0.408077	0.532978	0.254332	0.174582	0.201018	-0.103116	0.221869	0.0967505	0.383639	0.0191365	0.0385176	0.322128	0.0856433	0.349432	0.319245	0.0712171	-0.183175	0.34182	0.122988	0.140858	0.13084	-0.0770858	0.131285
TCGA.44.7660.01A	-0.122353	0.204398	0.237953	0.222425	0.271581	0.354746	0.481529	0.268058	0.113845	0.146396	-0.145859	0.254288	0.0241128	0.376352	0.0505323	-0.114131	0.337883	0.0991962	0.332748	0.23214	0.0422169	-0.235296	0.326893	0.136556	0.137598	0.110075	-0.0436542	0.11314
TCGA.44.2666.01A	-0.160988	0.115792	0.169802	0.189532	0.229873	0.294103	0.492842	0.316703	0.165192	0.158398	-0.0913381	0.268833	0.0171323	0.401582	0.0380212	0.209968	0.254418	0.0115893	0.330909	0.236679	0.031922	-0.164153	0.350244	0.212971	0.146984	0.136148	-0.0702324	0.188119
TCGA.44.6777.01A	0.0693632	0.22177	0.311714	0.333484	0.258007	0.378143	0.543011	0.470491	0.199515	0.344869	-0.0790331	0.406255	0.179383	0.457304	0.237896	0.238427	0.603301	0.136489	0.429223	0.359853	0.182104	-0.0552989	0.409141	0.523361	0.316221	0.253964	0.0207092	0.1451
TCGA.73.4675.01A	-0.117955	0.0603625	0.179058	0.276873	0.227897	0.430889	0.528257	0.350269	0.141528	0.15091	-0.133722	0.288373	-0.00239914	0.369076	0.118148	0.137567	0.344943	-0.0405955	0.386133	0.268811	0.0607938	-0.174471	0.361588	0.254455	0.156873	0.140812	-0.00260655	0.064476
TCGA.55.7903.01A	-0.141587	0.212456	0.375825	0.27866	0.277701	0.375966	0.526145	0.3498	0.122148	0.292403	-0.134599	0.29757	0.0392291	0.415112	0.037445	0.189076	0.397038	0.045852	0.3568	0.285747	0.0767627	-0.120659	0.33126	0.242477	0.182577	0.142361	-0.015936	0.159187
TCGA.97.7553.01A	0.0413483	0.282063	0.397675	0.359392	0.264837	0.315519	0.547902	0.427371	0.218405	0.306806	0.04493	0.380311	0.177106	0.461142	0.22166	0.28256	0.560921	0.109396	0.42653	0.380344	0.182145	-0.00495987	0.424949	0.417376	0.310639	0.217395	0.00631134	0.170604
TCGA.78.7147.01A	-0.145299	0.124044	0.288873	0.27664	0.282084	0.333966	0.530763	0.30224	0.0916779	0.186861	-0.190064	0.295134	-0.060087	0.391294	0.0125643	0.064249	0.329853	-0.0126286	0.36458	0.256517	0.0653477	-0.149776	0.339007	0.147271	0.141858	0.127505	-0.026357	0.161148
TCGA.99.8033.01A	-0.0854885	0.330055	0.396449	0.303361	0.249149	0.393532	0.548473	0.310482	0.13748	0.28529	-0.136571	0.277877	0.0246311	0.386585	0.066462	0.110234	0.414719	-0.0270891	0.346791	0.312233	0.110823	-0.000126327	0.320758	0.231338	0.17187	0.183745	-0.000515705	0.183637
TCGA.55.1594.01A	-0.0689372	0.176618	0.318932	0.24555	0.277791	0.334866	0.477141	0.314989	0.125228	0.193508	-0.162814	0.271287	0.0150776	0.413211	0.0849824	0.0529723	0.348852	0.0502043	0.357372	0.282163	0.0443555	-0.212908	0.339609	0.280212	0.181397	0.108762	0.0307552	0.0676284
TCGA.55.6980.01A	-0.121147	0.117709	0.351635	0.332918	0.271141	0.381317	0.565795	0.372577	0.157792	0.283226	-0.0136353	0.288936	0.0485483	0.403208	0.154205	0.195874	0.488279	0.061273	0.436754	0.361376	0.130525	-0.0825828	0.421672	0.343496	0.246734	0.208821	0.0161217	0.0991091
TCGA.95.A4VK.01A	0.0829079	0.172021	0.354089	0.251348	0.224346	0.373319	0.541953	0.229694	0.115403	0.221818	-0.12325	0.223867	0.0800984	0.32621	0.044075	0.0164922	0.378147	-0.0468587	0.359166	0.262669	0.0239996	-0.0392489	0.328211	0.138158	0.152065	0.159725	-0.040185	0.117874
TCGA.55.8207.01A	-0.165594	0.078159	0.263081	0.293536	0.243067	0.385135	0.566917	0.382852	0.17852	0.263336	-0.0208068	0.288289	0.0312377	0.437087	0.164788	0.273117	0.475972	0.0182815	0.358029	0.336244	0.126017	-0.0551314	0.399239	0.38494	0.235884	0.168824	-0.00061347	0.0827335
TCGA.95.7043.01A	-0.183362	0.103501	0.217273	0.152377	0.158031	0.256986	0.432457	0.240011	0.0929616	0.0693646	-0.148044	0.186459	-0.0891045	0.362302	0.0600305	-0.0609846	0.201981	0.0306856	0.311258	0.216561	0.0301787	-0.167308	0.31027	0.0198774	0.102571	0.0777168	-0.0188068	0.0653046
TCGA.44.7672.01A	0.189321	0.316958	0.412922	0.310064	0.273972	0.386732	0.554879	0.377088	0.155347	0.325161	-0.0964221	0.360571	0.194967	0.372767	0.168615	0.146742	0.551325	0.0649552	0.397253	0.354147	0.181029	-0.107316	0.376187	0.432342	0.256514	0.229895	0.00460133	0.142403
TCGA.67.3771.01A	-0.00844068	0.258399	0.323076	0.298609	0.272577	0.406984	0.532522	0.27161	0.124403	0.229512	-0.144112	0.294174	0.0977689	0.410342	0.0799365	0.101856	0.46127	0.0771989	0.350778	0.273616	0.064976	-0.204079	0.386953	0.352279	0.213098	0.161316	-0.0361017	0.0342534
TCGA.67.3772.01A	0.065452	0.162556	0.334994	0.308496	0.263077	0.343276	0.533063	0.362452	0.154144	0.225654	-0.0868629	0.357389	0.0643251	0.40627	0.135642	0.203144	0.430409	0.0262064	0.404553	0.291308	0.119807	-0.12432	0.35713	0.330363	0.217793	0.186171	0.0044563	0.144181
TCGA.97.A4M5.01A	-0.0502179	0.0892082	0.303812	0.264153	0.282516	0.421717	0.54019	0.355766	0.121152	0.276735	-0.0772854	0.324888	0.0736685	0.394152	0.136564	0.203344	0.421684	-0.0200217	0.368728	0.304353	0.0839533	-0.163314	0.395185	0.284892	0.201807	0.150333	-0.0569928	0.127655
TCGA.53.A4EZ.01A	-0.106364	0.195395	0.233198	0.241556	0.246974	0.392426	0.424512	0.212519	0.0924786	0.118044	-0.177254	0.269489	-0.0135554	0.431726	0.00583389	-0.0642128	0.251546	0.0960865	0.356073	0.19067	0.0481274	-0.195382	0.312197	0.119289	0.133315	0.0571034	-0.0188515	0.126675
TCGA.99.8032.01A	0.0246622	0.193398	0.257828	0.258033	0.262562	0.42866	0.51188	0.300268	0.175517	0.167369	-0.102092	0.296642	0.0294132	0.415854	0.0396686	0.130268	0.38094	0.0472967	0.348995	0.326475	0.0794439	-0.0862353	0.363353	0.242731	0.135796	0.150017	0.0434002	0.171823
TCGA.73.4670.01A	-0.152133	0.247169	0.18315	0.283766	0.284747	0.400956	0.490596	0.329421	0.144673	0.159203	-0.12953	0.292261	-0.0324066	0.347954	0.0790097	0.0963228	0.35507	0.0486683	0.350391	0.246741	0.0678973	0.0968596	0.305572	0.212564	0.129343	0.135119	-0.00390918	0.101074
TCGA.55.7576.01A	-0.0667891	0.223775	0.293279	0.243799	0.254131	0.374151	0.53444	0.381584	0.129227	0.21745	-0.120488	0.328245	0.0865682	0.399344	0.0885957	0.146175	0.407551	0.0384587	0.365269	0.302379	0.104968	-0.0860048	0.3678	0.318257	0.213461	0.161123	-0.0339362	0.161157
TCGA.J2.A4AE.01A	0.0513862	0.255873	0.297588	0.271498	0.222886	0.316554	0.531198	0.328816	0.153206	0.252306	0.054746	0.28673	0.0948808	0.436798	0.0236838	0.147191	0.3961	-0.0228907	0.356254	0.269645	0.0730037	-0.146831	0.383573	0.242457	0.184189	0.163232	-0.00950719	0.165152
TCGA.93.7347.01A	0.101085	0.226477	0.455224	0.317029	0.287502	0.378775	0.572707	0.380517	0.186573	0.323395	-0.0999849	0.311716	0.141874	0.445441	0.15898	0.181117	0.531684	0.0564201	0.41133	0.308922	0.136832	-0.1226	0.380702	0.390797	0.268	0.248282	0.0805175	0.140572
TCGA.75.7027.01A	-0.125044	0.220382	0.216051	0.23796	0.245749	0.37533	0.530513	0.30495	0.18225	0.162152	-0.140521	0.260948	-0.0130621	0.362385	0.0762734	0.0414389	0.288803	0.0444237	0.350769	0.264764	0.0939472	-0.11159	0.341563	0.143722	0.119374	0.102777	0.00458722	0.178806
TCGA.62.A472.01A	-0.134386	0.237185	0.33613	0.26495	0.274421	0.40111	0.545901	0.296855	0.13507	0.308353	-0.147304	0.312503	0.0370915	0.412191	0.063487	0.117982	0.422958	0.0659661	0.364345	0.254164	0.0669426	-0.0753873	0.346181	0.28447	0.194946	0.137319	0.00858009	0.134145
TCGA.78.7154.01A	-0.136894	0.276332	0.261007	0.217836	0.238451	0.336916	0.471959	0.379512	0.161239	0.145941	-0.115366	0.242931	-0.021771	0.415677	0.0103237	0.0250001	0.254008	0.0661735	0.366997	0.211618	0.122193	-0.239218	0.328521	0.166504	0.12694	0.128676	0.00111254	0.163631
TCGA.50.5044.01A	-0.10587	0.258266	0.365258	0.280783	0.267809	0.309158	0.550382	0.350034	0.146236	0.217075	-0.124589	0.361349	-0.0146375	0.331744	0.131305	0.0722555	0.401345	0.0268661	0.362972	0.321274	0.171398	-0.159911	0.36931	0.25391	0.213108	0.173379	-0.0188492	0.128178
TCGA.95.A4VP.01A	0.107944	0.263394	0.392321	0.276859	0.245281	0.425123	0.522691	0.292779	0.155284	0.245583	-0.0320301	0.27863	0.0980501	0.391167	0.124889	0.0875049	0.41965	0.050529	0.382847	0.338252	0.0811483	-0.00387798	0.364668	0.232474	0.198147	0.153098	0.0599799	0.160097
TCGA.44.2661.01A	0.169082	0.247763	0.474409	0.360703	0.294185	0.322636	0.552997	0.360067	0.205195	0.334623	0.0299804	0.359686	0.209579	0.449638	0.235762	0.281548	0.566865	0.0460026	0.408054	0.345457	0.160977	-0.091197	0.403355	0.447455	0.303916	0.250174	0.035636	0.127987
TCGA.49.AARO.01A	0.0456304	0.231715	0.382119	0.339194	0.268478	0.376377	0.564248	0.358634	0.10576	0.287372	-0.080343	0.31645	0.104579	0.423824	0.160567	0.0720112	0.541133	0.0567361	0.409879	0.330635	0.156048	-0.0840623	0.394705	0.421454	0.237296	0.177983	0.0138278	0.0628498
TCGA.91.6831.01A	-0.0893767	0.272363	0.26559	0.271715	0.27178	0.417104	0.521496	0.32255	0.153321	0.190956	-0.132444	0.307762	0.0390584	0.385036	0.118418	0.0962923	0.434582	0.0705589	0.347352	0.334998	0.0928864	-0.0934794	0.344838	0.355873	0.149291	0.133445	-0.058748	0.178096
TCGA.55.6642.01A	0.0995274	0.22073	0.377276	0.26245	0.244751	0.41456	0.541105	0.368001	0.175471	0.236169	-0.126631	0.312231	0.187965	0.374826	0.0780803	0.148032	0.425467	0.0830887	0.381974	0.348283	0.122375	-0.0931226	0.377008	0.322888	0.15283	0.1856	-0.00834376	0.166852
TCGA.86.8056.01A	-0.0679199	0.100718	0.202311	0.263156	0.22769	0.325755	0.547642	0.348517	0.146028	0.232435	0.0387664	0.282457	0.0696228	0.456736	0.0658765	0.154941	0.403026	0.0119011	0.364054	0.292047	0.0670056	-0.121378	0.396995	0.31841	0.182375	0.152044	0.0261288	0.139725
TCGA.L9.A5IP.01A	-0.164564	0.296029	0.27373	0.30328	0.251862	0.352279	0.514238	0.286557	0.150308	0.239515	-0.0822345	0.2933	-0.031486	0.361135	0.0514054	0.0413155	0.338562	-0.0446028	0.353192	0.269632	0.0998662	0.0604626	0.342216	0.173522	0.133126	0.159015	0.0243619	0.102914
TCGA.97.7546.01A	0.029644	0.181775	0.298174	0.303981	0.263882	0.314366	0.516581	0.356995	0.185324	0.262923	0.0158895	0.305942	0.0909453	0.377665	0.105271	0.22095	0.445614	0.0700026	0.376874	0.33168	0.115512	-0.0884724	0.388038	0.314834	0.239201	0.198918	-0.0176801	0.162293
TCGA.97.7547.01A	0.0372083	0.0222928	0.208058	0.233986	0.254219	0.307111	0.526386	0.312645	0.105466	0.258544	-0.122066	0.226183	0.0716778	0.427294	0.0311666	0.151999	0.351454	-0.0150281	0.410318	0.272558	0.0765091	-0.17797	0.393629	0.273502	0.191537	0.175315	-0.0240106	0.0811927
TCGA.55.7914.01A	0.0260959	0.145103	0.325465	0.244332	0.252352	0.298684	0.539559	0.320005	0.154942	0.232399	-0.122427	0.224561	0.0864481	0.385215	0.0236213	0.107778	0.349943	0.0473494	0.340803	0.27713	0.0669082	-0.245792	0.349261	0.0934382	0.179696	0.174868	0.0572286	0.133167
TCGA.78.7143.01A	-0.0782742	0.214606	0.200482	0.303447	0.263997	0.379971	0.516432	0.347348	0.151612	0.259166	-0.128872	0.310207	0.0519921	0.395275	0.0337166	0.0917517	0.379259	0.0513166	0.384139	0.277133	0.0612259	-0.134294	0.358122	0.266146	0.185477	0.134675	-0.00925476	0.181806
TCGA.97.A4M0.01A	-0.0441368	0.198091	0.39544	0.315407	0.243286	0.380809	0.544391	0.35401	0.143872	0.311599	-0.040285	0.284981	0.0951649	0.395283	0.0976782	0.150535	0.487066	0.0301406	0.378324	0.296302	0.0697255	-0.114904	0.35316	0.260337	0.243224	0.172104	0.0256253	0.0603265
TCGA.55.8205.01A	0.0281098	0.362116	0.435249	0.324503	0.242442	0.332278	0.549564	0.383743	0.209172	0.353533	-0.00438673	0.378838	0.192015	0.420016	0.189454	0.137231	0.596103	0.07535	0.403726	0.35525	0.192934	-0.0676704	0.40258	0.458577	0.296598	0.249268	0.0386075	0.165001
TCGA.05.4415.01A	-0.130961	0.307087	0.29042	0.228991	0.209634	0.352544	0.478583	0.289358	0.250347	0.156769	-0.129889	0.329615	-0.0281091	0.338257	-0.00919984	0.0614416	0.347605	0.0767264	0.331036	0.243092	0.0805725	-0.13429	0.315479	0.224341	0.125305	0.114666	-0.058294	0.229625
TCGA.97.7941.01A	-0.054588	0.0377973	0.27201	0.236185	0.232157	0.406073	0.521077	0.346557	0.103381	0.204407	-0.138712	0.270378	0.000177059	0.402521	0.0805001	0.0839978	0.390642	-0.0236409	0.411741	0.307515	0.0745431	-0.127408	0.405026	0.279481	0.179364	0.162883	0.103073	0.0957775
TCGA.86.8585.01A	0.0327612	0.314921	0.42172	0.28504	0.261512	0.413961	0.558309	0.294322	0.18456	0.243445	-0.10684	0.320028	0.135714	0.372033	0.107584	0.102027	0.527343	0.0445908	0.386456	0.252807	0.106911	-0.0876333	0.346144	0.28336	0.179651	0.168218	-0.0538419	0.0752167
TCGA.55.8203.01A	0.137888	0.250989	0.372974	0.292453	0.230565	0.410318	0.555447	0.291655	0.129799	0.266917	-0.163961	0.276048	0.131474	0.382724	0.0680538	0.0343136	0.415333	0.0234276	0.373214	0.312126	0.0698559	-0.0945437	0.351368	0.264413	0.162954	0.148907	0.00889012	0.146346
TCGA.71.6725.01A	-0.218461	0.0644604	0.13038	0.238534	0.237125	0.320084	0.55205	0.300095	0.102835	0.127534	-0.129758	0.23994	-0.0255482	0.332337	0.0231323	0.0773202	0.298888	-0.0191936	0.384455	0.273514	0.0252122	-0.106021	0.311651	0.131304	0.185447	0.0726347	-0.00386963	0.0889727
TCGA.55.7816.01A	-0.100342	0.0582351	0.315516	0.286221	0.257307	0.271738	0.5295	0.358756	0.23872	0.336229	-0.145841	0.372096	0.103827	0.531559	0.218574	0.13186	0.519373	0.0197722	0.428154	0.37922	0.175515	-0.14768	0.415523	0.360833	0.331161	0.212558	-0.0517009	0.0896728
TCGA.55.6978.01A	-0.0548963	0.383834	0.489404	0.294344	0.263283	0.343471	0.573274	0.404471	0.197155	0.385292	-0.0785836	0.358111	0.109436	0.379529	0.157165	0.101447	0.514382	0.0908087	0.369785	0.363178	0.202997	-0.0797852	0.36923	0.462537	0.270792	0.250302	0.00462944	0.180684
TCGA.55.1592.01A	-0.154269	0.13068	0.202203	0.264014	0.250042	0.304988	0.519481	0.369703	0.162043	0.180879	-0.101673	0.312026	0.0352716	0.459081	0.101785	0.158568	0.405946	0.0144004	0.37478	0.288737	0.101029	-0.165956	0.378564	0.341991	0.203438	0.133009	-0.0181308	0.0862249
TCGA.97.8175.01A	-0.109202	0.167916	0.241022	0.328708	0.275311	0.374904	0.54818	0.367401	0.134767	0.24965	-0.140393	0.331665	0.0421678	0.398315	0.114509	0.106806	0.440708	0.0442909	0.383445	0.319093	0.10053	-0.0719729	0.33357	0.356511	0.203081	0.151895	0.0574362	0.136515
TCGA.86.7954.01A	-0.0429512	0.239578	0.357081	0.300718	0.297423	0.382246	0.535358	0.350495	0.135324	0.308256	-0.107722	0.309847	0.0819439	0.407233	0.176114	0.111069	0.5247	-0.0502782	0.379821	0.325205	0.0923468	-0.117948	0.353914	0.365736	0.251123	0.1741	-0.00805405	0.121393
TCGA.78.8662.01A	-0.211384	0.129164	0.189094	0.219926	0.242843	0.352318	0.486906	0.274954	0.106801	0.111481	-0.0547813	0.267112	-0.075495	0.344352	-0.0385789	0.0358193	0.178931	-0.0438233	0.353858	0.232522	0.0310257	-0.251391	0.289842	0.0536192	0.103025	0.0914815	-0.0800209	0.138012
TCGA.MP.A4TF.01A	-0.0922536	0.186278	0.239219	0.291901	0.242283	0.389428	0.519237	0.285288	0.112816	0.164452	-0.107232	0.285092	-0.0317642	0.370535	-0.0194565	0.0296662	0.307024	-0.0587028	0.345726	0.272609	0.0605212	-0.0676274	0.33937	0.15745	0.124653	0.109546	-0.00630911	0.166215
TCGA.MP.A4T7.01A	-0.118177	0.183059	0.275536	0.253279	0.25758	0.398195	0.54027	0.292507	0.120541	0.240969	-0.0429494	0.300782	0.0245831	0.404054	0.121733	0.0979494	0.408154	-0.0230848	0.368783	0.253656	0.0579846	-0.0455137	0.365864	0.251602	0.188019	0.143525	0.00639178	0.177582
TCGA.44.5645.01A	0.0595829	0.151788	0.295916	0.309604	0.202062	0.276983	0.579416	0.299246	0.168133	0.25934	-0.0609213	0.277046	0.133636	0.365957	0.0576889	0.154876	0.443669	0.0612073	0.36567	0.338213	0.0749223	-0.109013	0.372099	0.339325	0.189503	0.184754	0.0317318	0.137157
TCGA.50.6591.01A	-0.358908	0.11234	0.0757451	0.143069	0.228133	0.282267	0.392855	0.255852	0.144339	0.008175	-0.166819	0.24648	-0.197688	0.274006	-0.0922393	-0.0334687	0.0722982	0.0636259	0.28383	0.280785	-0.00260991	-0.312669	0.311457	0.0374394	0.0731061	0.0553417	-0.172158	0.247324
TCGA.78.7159.01A	-0.0477128	0.199272	0.287056	0.263496	0.239967	0.403034	0.510465	0.340325	0.124546	0.139909	-0.189734	0.278738	0.0137684	0.390381	0.0639989	0.0324236	0.35987	0.0312152	0.346907	0.2761	0.116327	-0.0354651	0.343869	0.189898	0.124316	0.112805	0.0071154	0.201228
TCGA.69.7763.01A	-0.0566297	0.0769757	0.234469	0.239062	0.214752	0.373693	0.507839	0.318193	0.149329	0.215669	-0.0467659	0.286478	0.0650193	0.367149	0.0652442	0.135505	0.346719	-0.0155337	0.346384	0.313012	0.096528	-0.117166	0.345897	0.228979	0.193981	0.145696	-0.0419305	0.114022
TCGA.55.8085.01A	0.0631193	0.306188	0.408038	0.304017	0.250239	0.358032	0.535915	0.310277	0.122202	0.23597	-0.137093	0.314188	0.117409	0.378496	0.10958	0.0540496	0.471894	0.0361625	0.36561	0.29998	0.0884819	-0.138482	0.339871	0.283227	0.201134	0.170144	-0.0240763	0.13326
TCGA.62.A471.01A	-0.132327	0.18523	0.29435	0.211604	0.242456	0.355754	0.473886	0.251764	0.12112	0.169011	-0.163906	0.234395	-0.104521	0.374232	-0.000747733	0.046166	0.270053	0.0259518	0.354262	0.212211	0.0608273	-0.00856406	0.31811	0.0522343	0.0577662	0.115709	0.0474692	0.195517
TCGA.91.6840.01A	-0.0828703	0.177954	0.330814	0.232703	0.253568	0.328448	0.490216	0.289913	0.165007	0.239894	-0.0950704	0.24473	0.0643279	0.347242	0.0379792	0.0610158	0.356923	-0.0127901	0.348077	0.25797	0.091784	-0.247201	0.32077	0.219158	0.178294	0.13253	0.00101913	0.0912283
TCGA.73.7498.01A	-0.0211644	0.00166942	0.253433	0.246752	0.222473	0.37196	0.551901	0.273238	0.121549	0.190465	-0.107822	0.270987	0.0272843	0.368554	0.0969208	0.132819	0.410447	-0.0195449	0.35639	0.283515	0.071181	-0.126648	0.368898	0.231814	0.198376	0.123926	-0.0092252	0.115497
TCGA.55.8206.01A	-0.0164131	0.0663272	0.257752	0.325743	0.234672	0.330518	0.553287	0.323864	0.237315	0.240101	0.0472238	0.308533	0.106106	0.434177	0.216016	0.287012	0.509931	0.056338	0.436787	0.344605	0.134045	-0.0192927	0.406826	0.332645	0.272874	0.183101	0.021691	0.0642983
TCGA.97.8179.01A	-0.189639	0.0669763	0.199398	0.279605	0.206597	0.337119	0.530376	0.315056	0.12246	0.165011	-0.114934	0.266224	-0.0432319	0.384395	0.0568203	0.0647615	0.308823	0.00458454	0.364313	0.290685	0.0791254	-0.137541	0.321286	0.208291	0.156219	0.0973464	-0.0259205	0.143886
TCGA.50.8459.01A	0.102917	0.151457	0.278052	0.332117	0.251778	0.42727	0.570468	0.396022	0.202178	0.283714	-0.0943432	0.328487	0.132324	0.425187	0.259196	0.167523	0.547533	0.067387	0.410719	0.36596	0.158571	-0.15113	0.441906	0.471132	0.253465	0.23923	0.0447252	0.077728
TCGA.50.6590.01A	0.0880482	0.32838	0.377618	0.301353	0.272879	0.375966	0.539011	0.360827	0.136123	0.280784	-0.146919	0.355691	0.172959	0.332354	0.139267	0.0262689	0.539169	0.131489	0.375223	0.325883	0.186172	-0.165026	0.353037	0.429577	0.238228	0.211263	-0.0479997	0.0699
TCGA.49.6742.01A	-0.219711	0.136108	0.185112	0.230194	0.238719	0.396016	0.468843	0.276334	0.156167	0.141383	-0.116741	0.299076	-0.108854	0.343658	0.0942962	0.0327008	0.252757	0.0492217	0.40336	0.221376	0.0334252	-0.0557333	0.332272	0.0762274	0.110389	0.11226	0.00949009	0.189641
TCGA.64.1679.01A	-0.177754	0.152366	0.149306	0.319641	0.270779	0.34983	0.515892	0.407826	0.16687	0.222114	-0.198127	0.293801	0.0100076	0.388669	0.127642	0.109071	0.439039	0.129847	0.404423	0.326675	0.126336	-0.106098	0.365897	0.374178	0.208586	0.160992	0.00204603	0.118048
TCGA.99.7458.01A	-0.0311198	0.230944	0.401641	0.305692	0.258819	0.350886	0.561998	0.385814	0.169752	0.319472	-0.0658962	0.309103	0.105345	0.414505	0.0912843	0.159847	0.479936	0.0614806	0.399297	0.347073	0.107375	-0.0996742	0.376458	0.367323	0.242292	0.208255	0.0268383	0.133673
TCGA.97.A4M7.01A	0.0443064	0.179502	0.328363	0.303876	0.287966	0.361921	0.572625	0.361611	0.155686	0.29019	-0.0216707	0.293324	0.0877112	0.456889	0.12131	0.190617	0.47858	0.00605587	0.385736	0.340444	0.0954728	-0.0842738	0.38848	0.361645	0.260892	0.179141	0.0168651	0.140977
TCGA.MP.A4TH.01A	0.294412	0.16346	0.406797	0.304752	0.205229	0.396604	0.575013	0.292825	0.138436	0.32024	-0.0279332	0.270244	0.292321	0.346384	0.0767561	0.111863	0.457226	0.0796092	0.394923	0.308002	0.0949378	-0.135527	0.376462	0.283564	0.237488	0.190072	0.0255381	0.118328
TCGA.62.A46P.01A	-0.143428	0.0605074	0.269943	0.230534	0.276534	0.396279	0.474057	0.234521	0.104586	0.149908	-0.0801765	0.254454	-0.0687286	0.366146	0.0502021	0.0265721	0.300673	-0.0813232	0.366731	0.260658	0.0349311	-0.115202	0.314962	0.116725	0.137213	0.0914315	0.0400943	0.138851
TCGA.75.6212.01A	0.173242	0.173962	0.286868	0.337236	0.278434	0.355023	0.556823	0.374331	0.221096	0.27082	-0.0130945	0.325351	0.190842	0.413167	0.166008	0.175767	0.48335	0.0608028	0.39973	0.29487	0.0937915	-0.0896933	0.40044	0.322373	0.253599	0.177281	0.0338628	0.0806827
TCGA.44.6146.01A	-0.177943	0.0402575	0.162289	0.183711	0.198485	0.317446	0.502253	0.287498	0.103786	0.194171	-0.0928781	0.175734	-0.0756973	0.361765	-0.0372275	0.0454316	0.212585	0.0058481	0.342843	0.279253	0.019851	-0.125044	0.330476	0.0628491	0.119684	0.106699	0.0892135	0.159184
TCGA.78.7166.01A	-0.0318804	0.165694	0.33113	0.266852	0.248007	0.422525	0.504256	0.238521	0.133608	0.189818	-0.207471	0.262573	-0.0485861	0.327598	0.0226683	-0.00373826	0.299952	-0.00757378	0.374603	0.211552	0.0481352	-0.0614632	0.310592	0.0647796	0.105925	0.124144	-0.00122613	0.125329
TCGA.93.A4JN.01A	0.0753911	0.189607	0.223616	0.237249	0.245998	0.298062	0.562587	0.27249	0.164443	0.217969	-0.0794518	0.276447	0.106639	0.385146	0.037488	0.17421	0.375322	0.0131837	0.363154	0.330607	0.0780603	-0.146824	0.34692	0.197764	0.200606	0.159316	-0.0202662	0.184165
TCGA.55.6985.01A	0.00235867	0.250615	0.369894	0.300121	0.272822	0.347917	0.548266	0.343276	0.133529	0.287891	0.0198972	0.291138	0.0859811	0.417967	0.0839223	0.200222	0.471282	0.0384351	0.364245	0.308941	0.122184	-0.0853942	0.376239	0.329858	0.210512	0.194953	0.00890708	0.194364
TCGA.38.4627.01A	-0.09708	0.156437	0.299513	0.275674	0.286246	0.346148	0.553732	0.394884	0.212514	0.288833	-0.113823	0.407346	0.0155908	0.431754	0.208853	0.206794	0.505333	0.109418	0.388277	0.346123	0.153633	-0.118547	0.407256	0.416481	0.250954	0.218736	0.0170931	0.133366
TCGA.55.6975.01A	-0.0398341	0.251916	0.250172	0.228807	0.237618	0.360893	0.522278	0.350868	0.202954	0.183869	-0.0943339	0.300805	0.00613353	0.346564	0.0691761	0.0402091	0.338363	0.0885713	0.364538	0.272439	0.117014	-0.0712549	0.351314	0.194913	0.127815	0.151231	0.0108457	0.176917
TCGA.62.A46V.01A	-0.230231	0.066968	0.164454	0.277217	0.279532	0.357223	0.551385	0.320843	0.13968	0.202089	-0.150736	0.264514	-0.034542	0.418342	0.0589706	0.0841934	0.339596	0.0376177	0.381779	0.297163	0.0575962	-0.109481	0.349794	0.244055	0.189137	0.102884	0.0436168	0.0237112
TCGA.55.6984.01A	0.0277469	0.190382	0.251232	0.243823	0.252874	0.402801	0.499208	0.327572	0.0895009	0.178464	-0.0747397	0.25364	0.0508302	0.344663	0.033984	0.080068	0.338573	0.015281	0.375176	0.286255	0.0648031	-0.0810391	0.346189	0.134408	0.120723	0.155997	0.102864	0.165462
TCGA.50.6594.01A	-0.169324	0.209965	0.227293	0.255056	0.296039	0.320398	0.463877	0.357252	0.116845	0.226623	-0.181464	0.322736	0.0398135	0.428062	0.000446881	0.000497882	0.306815	0.0262081	0.344936	0.274631	0.141582	-0.113535	0.331741	0.193792	0.174168	0.168162	-0.0509863	0.0267293
TCGA.49.AAR3.01A	0.0748143	0.332076	0.484924	0.296434	0.275416	0.373317	0.559456	0.292292	0.138061	0.355344	-0.14568	0.351248	0.156342	0.38415	0.146774	0.0276138	0.544999	0.0273017	0.374346	0.340864	0.195602	-0.110007	0.372184	0.399124	0.242491	0.242424	-0.00958699	0.112684
TCGA.86.7955.01A	-0.191657	0.122263	0.206748	0.178029	0.231333	0.31399	0.431863	0.228762	0.120156	0.0491307	-0.197672	0.237556	-0.0617951	0.336843	-0.0927736	0.0114591	0.17839	0.108781	0.348404	0.16005	0.00846977	-0.204152	0.284647	0.0343098	-0.0317153	0.0475241	0.0440185	0.107033
TCGA.55.A4DG.01A	0.0965772	0.127056	0.296727	0.237534	0.248455	0.325957	0.555002	0.29731	0.135144	0.216198	-0.0438442	0.280856	0.129341	0.382755	0.0483459	0.1508	0.379735	0.0153669	0.35774	0.281458	0.0431734	-0.213511	0.342391	0.194963	0.198064	0.112752	-0.00491079	0.133281
TCGA.44.6148.01A	0.00482488	0.0030267	0.207555	0.247931	0.280774	0.280003	0.481902	0.353736	0.157089	0.213987	0.0371955	0.230112	0.0359541	0.416364	0.0807405	0.231928	0.402062	0.0627417	0.361177	0.326037	0.0632979	-0.136939	0.435965	0.2417	0.184369	0.120749	0.0338556	0.136015
TCGA.93.A4JP.01A	-0.180391	0.110795	0.206698	0.272364	0.277154	0.303205	0.532969	0.359532	0.173791	0.253851	-0.0401592	0.347506	0.0503122	0.423639	0.10897	0.167025	0.435752	0.0542501	0.375317	0.321316	0.127272	-0.147408	0.433549	0.263383	0.217584	0.138574	-0.0455882	0.134523
TCGA.78.7150.01A	-0.197639	0.186764	0.198952	0.217787	0.220013	0.384648	0.491629	0.311725	0.165848	0.113837	-0.221801	0.274444	-0.0971755	0.355063	0.0118449	0.0370366	0.252539	0.0884199	0.339568	0.238936	0.0770273	-0.117058	0.305029	0.139904	0.140571	0.136573	-0.0108422	0.202125
TCGA.97.8177.01A	0.0300188	0.173843	0.361263	0.32305	0.284356	0.376923	0.552219	0.393229	0.18515	0.241539	0.00607388	0.349485	0.0992183	0.450942	0.174639	0.289652	0.528914	0.00913081	0.390354	0.328536	0.119214	-0.0894965	0.397079	0.388447	0.247016	0.184888	0.0188333	0.110943
TCGA.50.5946.01A	-0.296341	0.182402	0.152673	0.183735	0.248808	0.322671	0.466247	0.257418	0.0994063	0.155572	-0.193355	0.258426	-0.0897146	0.328493	-0.073184	0.0675816	0.175349	0.0504644	0.32436	0.280135	0.0168887	-0.248936	0.305138	0.085051	0.156167	0.0606799	-0.00435279	0.190025
TCGA.50.5055.01A	0.417297	0.315756	0.498138	0.322143	0.293526	0.393063	0.576799	0.339173	0.196867	0.334443	0.0251376	0.330847	0.374151	0.397325	0.15992	0.199043	0.527791	0.120094	0.437765	0.346764	0.165258	-0.175725	0.383956	0.380226	0.286162	0.272551	0.0394341	0.140841
TCGA.78.8648.01A	0.128226	0.2582	0.463569	0.312371	0.247682	0.358267	0.576518	0.433522	0.226742	0.371545	0.0464044	0.368995	0.193096	0.440098	0.25179	0.308764	0.586826	0.0507741	0.415687	0.346154	0.212759	-0.156517	0.427287	0.426843	0.325772	0.25066	-0.0134024	0.183697
TCGA.78.8640.01A	-0.0804635	0.190962	0.293856	0.26696	0.255328	0.373798	0.48272	0.320094	0.107819	0.194794	-0.170068	0.302646	0.0612249	0.401849	0.0273913	0.0463335	0.357465	-0.00755265	0.390178	0.245189	0.0660786	-0.203135	0.325376	0.23673	0.114916	0.121211	-0.0640696	0.0772916
TCGA.50.5935.01A	-0.124061	0.177525	0.319144	0.287578	0.254315	0.373672	0.549166	0.327942	0.109193	0.249276	-0.10962	0.305264	0.0174874	0.405102	0.0789218	0.129022	0.444913	0.0364699	0.387493	0.291132	0.0860018	-0.117155	0.336866	0.283959	0.211254	0.174873	0.044833	0.131356
TCGA.78.7167.01A	-0.155664	-0.0784194	0.184513	0.239341	0.200873	0.382762	0.512302	0.251657	0.125714	0.10665	-0.159103	0.186404	-0.0691485	0.365465	0.0100696	0.0477405	0.206158	-0.0543962	0.331728	0.263771	0.0222845	-0.13398	0.31245	0.0377646	0.144267	0.0819749	-0.0432232	0.0725928
TCGA.69.7978.01A	0.0466395	0.338018	0.431738	0.306084	0.252315	0.410915	0.575701	0.396705	0.157312	0.364438	-0.128885	0.350895	0.186662	0.390909	0.147756	0.148637	0.584399	0.0932172	0.370272	0.35491	0.204384	-0.112426	0.382288	0.496093	0.281477	0.250245	0.0323389	0.121277
TCGA.86.8054.01A	-0.23363	0.216734	0.170558	0.183529	0.257998	0.315304	0.438518	0.265106	0.203393	0.113349	-0.112548	0.291617	-0.0796061	0.387729	0.017754	0.0883017	0.281599	0.0698841	0.307015	0.269913	0.0241141	-0.163682	0.302693	0.186569	0.128665	0.0780601	-0.0510181	0.20386
TCGA.69.7974.01A	-0.0504441	0.311237	0.327333	0.303099	0.232011	0.366109	0.540562	0.354806	0.19253	0.323389	-0.03046	0.347833	0.0923582	0.443496	0.188278	0.166024	0.512	0.0968174	0.384516	0.332321	0.160173	-0.0835301	0.360709	0.423721	0.251638	0.180008	0.0319953	0.180611
TCGA.44.3398.01A	-0.0120536	0.261043	0.381122	0.345963	0.28965	0.365257	0.525433	0.378934	0.191006	0.286607	-0.0376459	0.387938	0.0718164	0.452354	0.198519	0.191272	0.499412	0.0912219	0.385958	0.324404	0.158316	-0.00114934	0.366303	0.438605	0.254263	0.243374	0.00170006	0.178351
TCGA.NJ.A4YG.01A	-0.10267	0.136614	0.293673	0.300264	0.288831	0.372687	0.560076	0.324007	0.147219	0.234897	-0.0818414	0.297561	0.0257605	0.408962	0.13545	0.108529	0.413166	0.0122062	0.369777	0.301613	0.112511	-0.12696	0.344558	0.264222	0.199162	0.135018	0.0151162	0.0846109
TCGA.78.7537.01A	-0.0412574	0.0255594	0.251123	0.242654	0.265074	0.33184	0.495004	0.300776	0.144849	0.162589	-0.138233	0.263089	-0.0270722	0.351539	0.0725576	0.0470029	0.287154	-0.0242192	0.360197	0.275425	0.0639128	-0.217208	0.359414	0.147265	0.166759	0.135693	0.00339093	0.131601
TCGA.38.4629.01A	-0.0508809	0.294778	0.401088	0.324031	0.276271	0.356554	0.547351	0.401405	0.157783	0.315748	-0.112081	0.397188	0.0981994	0.399306	0.217387	0.142485	0.533517	0.0710073	0.378543	0.341712	0.188364	-0.102499	0.3617	0.442499	0.298513	0.232424	0.0196449	0.127524
TCGA.55.8510.01A	-0.0138733	0.202742	0.364945	0.30322	0.263373	0.393141	0.569667	0.391015	0.118928	0.343094	-0.119639	0.345893	0.102416	0.426969	0.160487	0.149714	0.538711	0.0453855	0.404929	0.341683	0.149489	-0.0631289	0.385482	0.374499	0.295826	0.205358	0.0239641	0.0872571
TCGA.69.7760.01A	-0.216889	0.148975	0.143333	0.216494	0.287538	0.386383	0.489078	0.315309	0.0962773	0.141053	-0.128436	0.297387	-0.119743	0.373724	-0.0104732	0.0677391	0.204802	0.0252855	0.384243	0.27672	0.0560633	-0.202155	0.311682	0.137068	0.0816497	0.0825239	-0.0181588	0.16925
TCGA.55.A4DF.01A	-0.032509	0.329906	0.372716	0.31951	0.301385	0.362469	0.535891	0.264843	0.153712	0.247681	-0.170231	0.290713	0.140149	0.441594	0.0920401	0.0501449	0.464766	0.0938743	0.313432	0.321502	0.0821514	-0.267548	0.363959	0.303148	0.167653	0.153501	-0.0566006	0.12922
TCGA.05.4402.01A	-0.0584744	0.143982	0.226065	0.293069	0.267094	0.340598	0.533772	0.393706	0.122081	0.224745	-0.20251	0.351261	0.0731085	0.422635	0.0936155	0.101241	0.421182	0.0174949	0.366935	0.315395	0.089681	-0.14585	0.362243	0.309461	0.200049	0.151445	-0.0291219	0.155132
TCGA.86.A456.01A	-0.1277	0.220125	0.316841	0.28286	0.25857	0.392275	0.548125	0.36293	0.117176	0.254861	0.0594144	0.308538	0.0971567	0.457939	0.121087	0.210345	0.451453	-0.067397	0.393832	0.311609	0.120531	-0.1402	0.359471	0.318807	0.247955	0.167163	0.0247801	0.165826
TCGA.49.AARR.01A	0.0902485	0.0739635	0.310881	0.280206	0.270386	0.320062	0.540195	0.304248	0.136381	0.273262	0.0774102	0.292998	0.0799725	0.432781	0.11397	0.158218	0.436037	-0.0325694	0.360256	0.351711	0.0867214	-0.130814	0.43595	0.282996	0.184641	0.162213	-0.0236359	0.109908
TCGA.44.7667.01A	-0.221752	0.224715	0.219856	0.204387	0.225437	0.304696	0.434876	0.268852	0.112551	0.122508	-0.17873	0.30669	-0.0851783	0.356252	0.0237439	-0.0150054	0.325787	-0.0280229	0.321489	0.256514	0.140361	-0.203636	0.311657	0.153177	0.0808919	0.0833513	-0.0284481	0.124075
TCGA.86.A4P8.01A	-0.0555447	0.209841	0.428782	0.31636	0.2622	0.333592	0.577211	0.351574	0.203028	0.381566	0.0777825	0.335299	0.146545	0.441278	0.186207	0.242027	0.56704	0.0362177	0.416696	0.367356	0.163126	-0.174933	0.442383	0.342077	0.305511	0.214989	-0.00940826	0.144233
TCGA.50.8457.01A	0.175635	0.146449	0.382659	0.279022	0.259877	0.342244	0.570383	0.325805	0.178677	0.296597	0.010074	0.283318	0.19348	0.383424	0.118398	0.200858	0.475486	0.0178137	0.396893	0.323082	0.121458	-0.113608	0.385511	0.325817	0.242036	0.190016	-0.0118734	0.0889931
TCGA.80.5608.01A	-0.151572	0.180957	0.313308	0.305033	0.227216	0.415885	0.498124	0.293474	0.122136	0.172342	-0.148851	0.26868	-0.0392288	0.36166	0.0470712	0.0449797	0.341358	0.0494032	0.35338	0.250587	0.0839809	-0.0100107	0.324452	0.188931	0.148976	0.102126	-0.00222599	0.2004
TCGA.86.6851.01A	0.164319	0.283197	0.482756	0.31333	0.215961	0.402056	0.573258	0.347618	0.144775	0.384525	-0.133036	0.300646	0.221557	0.385706	0.116857	0.137304	0.561684	0.0306669	0.356863	0.331964	0.14483	-0.221445	0.394575	0.321003	0.257649	0.230953	0.0575564	0.10902
TCGA.55.6970.01A	0.0099434	0.288288	0.328853	0.287621	0.250518	0.366329	0.518887	0.351734	0.15675	0.269046	-0.0254845	0.298556	0.123749	0.38121	0.147068	0.140784	0.442368	0.0397842	0.38082	0.254878	0.0918938	-0.0381445	0.346218	0.270414	0.238394	0.172638	-0.0443469	0.205408
TCGA.05.4384.01A	-0.163333	0.0735832	0.196055	0.288563	0.225384	0.345381	0.543456	0.343496	0.127988	0.24083	-0.0573406	0.316643	0.0118698	0.417983	0.124087	0.138381	0.403579	-0.0457742	0.373168	0.267775	0.0733673	-0.0399829	0.369927	0.292811	0.207372	0.128588	-0.019073	0.110034
TCGA.44.7671.01A	-0.155175	0.0638938	0.170339	0.229225	0.232893	0.312581	0.474196	0.294632	0.130792	0.137236	-0.0467933	0.288331	-0.0614605	0.387616	0.0405641	0.124115	0.268171	-0.0227964	0.374401	0.257564	0.0432056	-0.0959684	0.309027	0.165723	0.166738	0.10926	-0.0395359	0.153993
TCGA.55.8511.01A	0.106554	0.301967	0.358365	0.295946	0.245741	0.392848	0.564925	0.37437	0.130535	0.294058	-0.0677854	0.299388	0.167866	0.352617	0.0773272	0.128926	0.469227	0.10441	0.386039	0.301474	0.121221	-0.0712065	0.364309	0.282916	0.216232	0.214476	0.039498	0.12838
TCGA.MP.A4TC.01A	-0.122105	0.309422	0.322466	0.286056	0.242533	0.359868	0.544384	0.3689	0.134692	0.260597	-0.146931	0.317051	0.0264919	0.409833	0.122755	0.125091	0.453426	0.0731435	0.358061	0.339281	0.130894	-0.10857	0.362124	0.390067	0.210433	0.201073	-0.000284714	0.140973
TCGA.91.6828.01A	-0.0432942	0.27516	0.357568	0.328932	0.271845	0.42705	0.530161	0.368998	0.199653	0.272629	-0.0459883	0.308275	0.0885952	0.41899	0.144923	0.15878	0.50631	0.113689	0.387232	0.337212	0.120075	-0.0131158	0.385778	0.414776	0.262753	0.159022	0.0684201	0.186004
TCGA.55.8302.01A	-0.0529405	0.180728	0.287541	0.258488	0.252294	0.404008	0.533428	0.337727	0.116727	0.310084	-0.162668	0.311748	0.0574924	0.389442	0.0597992	0.0737269	0.403526	0.0162087	0.370341	0.27861	0.0641231	-0.0484634	0.367248	0.263869	0.188104	0.16135	-0.0157965	0.0907944
TCGA.55.8087.01A	-0.204948	-0.113955	0.167813	0.273134	0.240939	0.349417	0.512343	0.264937	0.119311	0.128122	-0.0996655	0.226548	-0.0275	0.369283	0.0561493	0.0715892	0.314778	-0.0177797	0.361279	0.307583	0.0127974	-0.17274	0.352162	0.202322	0.18739	0.0955799	0.00960321	0.0440947
TCGA.L9.A743.01A	0.112251	0.353462	0.411916	0.340666	0.26329	0.391562	0.568433	0.377719	0.169295	0.347357	0.0333299	0.32644	0.15046	0.419054	0.145696	0.169099	0.529574	0.0396361	0.383804	0.333858	0.151533	-0.0405459	0.387456	0.401704	0.258216	0.224031	0.00787777	0.165958
TCGA.38.4631.01A	-0.115325	0.268027	0.303658	0.269233	0.225027	0.396213	0.463875	0.303106	0.122089	0.136543	-0.134266	0.298243	-0.0101456	0.3468	0.0831725	0.0431439	0.338295	0.0400319	0.369028	0.252219	0.0654566	-0.0226024	0.332106	0.15128	0.0971509	0.135012	0.0455043	0.0966576
TCGA.NJ.A4YF.01A	-0.190015	0.0852342	0.227147	0.257035	0.231073	0.420684	0.423207	0.27138	0.104708	0.0863421	-0.0733304	0.242062	-0.0633017	0.400393	-0.0126402	-0.0750237	0.345857	0.0191784	0.366306	0.189895	0.0213068	-0.0411298	0.325138	0.091726	0.0979587	0.0791114	-0.0103809	0.0275017
TCGA.55.7815.01A	-0.0283209	0.347682	0.323495	0.292878	0.277888	0.325327	0.524378	0.372013	0.213092	0.24636	-0.113097	0.327592	0.141359	0.430897	0.151093	0.110558	0.429593	0.152729	0.345216	0.322178	0.13204	0.0135094	0.331306	0.382614	0.183015	0.18722	0.0533142	0.265124
TCGA.55.8620.01A	-0.0323589	0.185567	0.311997	0.251107	0.206433	0.339797	0.480435	0.308146	0.198045	0.1326	-0.177995	0.266588	0.0423366	0.28634	-0.0116121	-0.0498485	0.326164	0.0446879	0.353825	0.299666	0.0184653	-0.255051	0.346929	0.217342	0.106834	0.0560294	0.0260326	0.0625476
TCGA.50.5941.01A	0.128921	0.313462	0.445148	0.31839	0.290542	0.365091	0.555343	0.407337	0.169376	0.327477	-0.0672172	0.33584	0.193957	0.40653	0.143827	0.193256	0.530515	0.0545124	0.392195	0.362642	0.143563	-0.00878808	0.388897	0.413981	0.279765	0.217034	0.0423052	0.157918
TCGA.78.7539.01A	-0.0467789	0.175578	0.430006	0.305196	0.271153	0.392688	0.562091	0.359291	0.119199	0.267292	-0.0316375	0.304078	0.083842	0.395947	0.11414	0.0955378	0.457965	0.0280446	0.386156	0.269333	0.0931297	-0.160517	0.369421	0.295451	0.205878	0.154953	0.0427266	0.103706
TCGA.55.8301.01A	0.159886	0.336908	0.484161	0.301744	0.265305	0.350483	0.585173	0.366812	0.157498	0.332716	-0.113965	0.354234	0.232431	0.410824	0.111161	0.136162	0.556924	0.0729907	0.382586	0.323981	0.135362	-0.16621	0.371187	0.371922	0.260542	0.216157	-0.0269599	0.0983977
TCGA.73.A9RS.01A	-0.190979	0.228447	0.263226	0.187853	0.24882	0.353938	0.482616	0.230544	0.112084	0.15709	-0.0841106	0.267369	-0.0528402	0.311542	-0.0159385	0.1135	0.271586	0.00769919	0.324873	0.187366	0.0281398	-0.132543	0.29387	0.0779135	0.0934394	0.0473179	0.00243397	0.097034
TCGA.44.2665.01A	-0.160953	0.193444	0.214394	0.313957	0.327026	0.346934	0.55551	0.374239	0.162701	0.302793	-0.159106	0.352281	-0.0174862	0.387094	0.168171	0.122988	0.492025	0.0977628	0.360908	0.303937	0.14484	-0.0855334	0.369136	0.400356	0.230904	0.183119	0.0234737	0.1203
TCGA.L9.A8F4.01A	0.0633801	0.261296	0.44219	0.271473	0.239412	0.388785	0.550613	0.278484	0.114306	0.269538	-0.131026	0.306585	0.151476	0.339256	0.106701	0.0450823	0.495578	0.0334529	0.372764	0.279337	0.0952479	-0.136212	0.370736	0.318985	0.186835	0.160315	-0.0324071	0.00558058
TCGA.55.7725.01A	0.0519946	0.224378	0.366731	0.331854	0.272392	0.287176	0.521397	0.300828	0.220153	0.274339	-0.00809542	0.293063	0.155887	0.399857	0.0906454	0.173028	0.419208	0.0621704	0.353006	0.292176	0.130315	-0.13586	0.371698	0.269145	0.223589	0.18315	0.00709356	0.172784
TCGA.55.A57B.01A	-0.172782	0.129383	0.230661	0.278599	0.222508	0.330701	0.558153	0.35857	0.130996	0.258049	-0.0413896	0.294048	-0.0068858	0.410307	0.0564567	0.0741851	0.385499	0.0479351	0.377752	0.334735	0.0646462	-0.137307	0.358497	0.265806	0.213011	0.129597	-0.00770321	0.0769315
TCGA.86.8673.01A	-0.099121	0.192015	0.337517	0.260067	0.262897	0.359272	0.523082	0.290149	0.114024	0.225279	-0.196008	0.291064	-0.0458607	0.340222	0.054948	-0.0102896	0.388972	-0.043914	0.372782	0.252147	0.101897	-0.0641834	0.335181	0.182943	0.14311	0.139785	0.0400402	0.120838
TCGA.86.A4D0.01A	-0.181716	0.277178	0.294378	0.23659	0.24822	0.366809	0.423265	0.284692	0.124956	0.106886	-0.150637	0.259238	-0.0789947	0.322759	-0.00447954	-0.0109346	0.256039	0.0684201	0.348374	0.278751	0.0381945	-0.152476	0.324343	0.131877	0.0874531	0.0808795	0.0273374	0.168862
TCGA.MP.A4T8.01A	-0.224085	0.152157	0.193416	0.243537	0.274873	0.442077	0.508075	0.32317	0.123907	0.141262	-0.159856	0.259118	-0.111866	0.36401	-0.0192219	-0.015191	0.285133	0.0278807	0.357346	0.249597	0.0685331	-0.0469587	0.32659	0.11447	0.0903044	0.106784	-0.0663621	0.109156
TCGA.93.A4JQ.01A	0.221389	0.30103	0.423006	0.272231	0.234416	0.373041	0.583539	0.327238	0.15592	0.311375	-0.0600488	0.297074	0.255741	0.377886	0.0796467	0.0887836	0.477185	0.111118	0.373301	0.316262	0.127381	-0.179145	0.372825	0.310481	0.217525	0.232032	0.0174933	0.123817
TCGA.97.8552.01A	0.0218406	0.0530162	0.275433	0.308848	0.2354	0.337566	0.546271	0.316466	0.103532	0.233687	-0.0237569	0.308235	0.0738495	0.427866	0.140355	0.138006	0.470605	-0.0342793	0.398337	0.31673	0.0904439	-0.0398768	0.41679	0.278576	0.228412	0.142659	0.0340894	0.0434645
TCGA.69.7764.01A	-0.028048	0.182649	0.339535	0.226647	0.214773	0.345439	0.543008	0.272772	0.144309	0.157459	-0.0649708	0.232293	0.077148	0.332454	0.0167739	0.0620638	0.271153	-0.0626057	0.336815	0.263699	0.0315629	-0.17992	0.304404	0.10259	0.171125	0.131659	-0.0379727	0.232011
TCGA.86.7701.01A	0.177261	0.374983	0.446308	0.297444	0.255867	0.402874	0.541603	0.295985	0.187353	0.26768	-0.109041	0.294133	0.190855	0.358857	0.0741794	0.092646	0.4449	0.169491	0.390644	0.349325	0.0949385	-0.00281345	0.350707	0.274848	0.209707	0.206537	0.0634857	0.178515
TCGA.62.A470.01A	-0.20008	0.144569	0.20451	0.251166	0.243609	0.422413	0.482842	0.284198	0.144983	0.150785	-0.0516699	0.287412	-0.0218476	0.379211	0.0778175	0.0837911	0.316212	0.00551425	0.335882	0.253858	0.033517	-0.171687	0.334257	0.227028	0.186878	0.081399	0.0108572	0.14261
TCGA.55.7727.01A	0.0663631	0.312744	0.30457	0.280432	0.25737	0.293254	0.53876	0.310001	0.20394	0.250038	-0.106677	0.288746	0.183357	0.432879	0.0499851	0.158294	0.350048	0.110511	0.333553	0.264866	0.0742619	-0.150825	0.334222	0.284946	0.176992	0.147031	-0.0337606	0.235156
TCGA.L9.A7SV.01A	-0.178759	0.156088	0.217228	0.175098	0.190213	0.435468	0.519294	0.302221	0.0842734	0.124858	-0.0531215	0.231879	-0.0196635	0.404791	-0.0866678	-0.0352939	0.217022	0.0250257	0.330681	0.210264	0.0114339	-0.249069	0.311608	0.0643936	0.149251	0.0719277	-0.0539342	0.0926428
TCGA.67.6215.01A	-0.17116	0.140698	0.173999	0.302337	0.279746	0.371468	0.515073	0.3314	0.153094	0.195804	-0.126708	0.281101	-0.0153026	0.414086	0.0938813	0.0719844	0.393359	0.0105338	0.365025	0.295862	0.0509051	-0.184517	0.365296	0.230142	0.197312	0.140266	0.000825027	0.11022
TCGA.55.7907.01A	-0.0568249	0.182997	0.374732	0.268448	0.22935	0.434586	0.557836	0.328217	0.174942	0.265969	-0.152082	0.300144	0.0552274	0.392047	0.0941269	0.116853	0.412891	0.0469714	0.370011	0.294916	0.106587	-0.114301	0.351122	0.259318	0.214158	0.208524	-0.000931766	0.14444
TCGA.MP.A4T9.01A	-0.130876	0.197464	0.29308	0.269298	0.252743	0.369971	0.539178	0.363425	0.129208	0.285614	-0.032881	0.342827	0.0301407	0.418228	0.109859	0.176455	0.423052	0.0293807	0.388783	0.322424	0.122047	-0.110591	0.409459	0.312923	0.248981	0.18239	-0.00529932	0.0851678
TCGA.97.7552.01A	0.286765	0.265694	0.487085	0.303256	0.259943	0.363898	0.565447	0.383495	0.17442	0.351376	-0.0651307	0.276257	0.285255	0.411628	0.112944	0.13758	0.485242	0.040649	0.405169	0.365329	0.128666	-0.0849101	0.393645	0.348225	0.231642	0.229274	0.061819	0.177138
TCGA.05.5429.01A	-0.121137	0.172011	0.252425	0.231714	0.250307	0.351444	0.480625	0.337699	0.0722819	0.142635	-0.0884958	0.286116	-0.0461683	0.367554	0.0349005	0.104929	0.307442	0.026476	0.352757	0.263862	0.0944891	-0.166974	0.314524	0.110888	0.121125	0.143507	0.0762296	0.128125
TCGA.91.6847.01A	-0.270351	0.0872064	0.218605	0.125894	0.285547	0.277332	0.510918	0.225295	0.107702	0.0628507	-0.226017	0.252584	-0.170816	0.37968	-0.0801285	-0.0484204	0.162746	0.121939	0.333165	0.256143	-0.0127811	-0.197304	0.291702	-0.0397857	0.00168698	0.0751031	-0.00477776	0.157223
TCGA.44.A4SS.01A	-0.0191104	0.276726	0.413106	0.254166	0.237682	0.372148	0.555088	0.376079	0.153817	0.303711	-0.0478262	0.30725	0.0646296	0.391955	0.163898	0.100213	0.467532	0.0166873	0.380866	0.297303	0.167054	-0.172222	0.385218	0.388159	0.199503	0.198038	0.0417414	0.134536
TCGA.55.8097.01A	-0.0420945	0.0201787	0.270002	0.237384	0.226214	0.344663	0.557841	0.283559	0.132998	0.181627	-0.0479914	0.26814	0.0251937	0.370197	0.0784277	0.212049	0.380598	-0.0136158	0.365762	0.286837	0.0431658	-0.167516	0.358844	0.198345	0.211165	0.122428	0.0167077	0.0717735
TCGA.97.8171.01A	-0.219667	0.0120897	0.158339	0.192937	0.198735	0.35696	0.46835	0.285977	0.111106	0.123578	-0.142223	0.275558	-0.0449525	0.370907	-0.0309529	-0.0596933	0.228259	-0.0125175	0.332442	0.22132	0.0189454	-0.262113	0.308597	0.0461958	0.124725	0.0457208	-0.0349069	0.056721
TCGA.L9.A443.01A	-0.151273	0.170399	0.307754	0.250102	0.224945	0.398441	0.537752	0.281945	0.123997	0.255868	-0.122706	0.21941	-0.0581557	0.405847	0.0598398	0.140353	0.381448	-0.00485849	0.345438	0.305768	0.0900808	-0.101005	0.339842	0.0952013	0.167574	0.161512	0.0351001	0.0910043
TCGA.55.8089.01A	0.0949955	0.379325	0.520616	0.31738	0.284255	0.367584	0.584693	0.353131	0.20155	0.399106	-0.0910262	0.366857	0.176573	0.406647	0.191288	0.118129	0.558534	0.10557	0.41023	0.355426	0.211977	-0.0794442	0.381673	0.44189	0.265517	0.256316	0.00188316	0.179396
TCGA.05.4424.01A	-0.122749	0.236369	0.27002	0.264917	0.260654	0.376084	0.50056	0.372176	0.163051	0.253111	-0.0392719	0.299508	0.0541225	0.458661	0.147734	0.162787	0.444748	0.0810125	0.404703	0.317587	0.0988153	-0.168844	0.377395	0.341445	0.230114	0.163818	-0.0529217	0.133334
TCGA.62.8395.01A	-0.118366	0.00682515	0.228627	0.22957	0.229306	0.361738	0.509244	0.278734	0.0773259	0.197236	-0.0796763	0.24104	-0.00470809	0.382153	0.0625599	0.112161	0.320374	-0.0296418	0.358422	0.264616	0.0572308	-0.117427	0.347849	0.21062	0.184088	0.133425	0.015013	0.0674457
TCGA.53.7624.01A	-0.221309	0.274137	0.231973	0.244813	0.248507	0.294074	0.495328	0.278951	0.170827	0.202428	-0.21467	0.300008	-0.0146446	0.362788	0.0497043	-0.0781903	0.283744	0.0477877	0.318186	0.261007	0.10503	-0.168443	0.314472	0.151599	0.12098	0.10742	-0.0615856	0.169143
TCGA.64.1676.01A	-0.0607535	0.201042	0.388046	0.294749	0.304808	0.325948	0.543999	0.332614	0.182814	0.275924	-0.082389	0.354745	0.049745	0.423984	0.190636	0.199348	0.51572	0.10436	0.399211	0.287722	0.152679	-0.111711	0.317713	0.372924	0.26002	0.177137	-0.0200338	0.142218
TCGA.55.1596.01A	-0.110918	0.228122	0.280274	0.253804	0.266156	0.331004	0.463938	0.323136	0.127085	0.134268	-0.155593	0.295312	-0.0310654	0.368791	0.0381588	0.0241172	0.2912	0.0065777	0.380147	0.176759	0.0533683	-0.108002	0.304026	0.182824	0.0922198	0.124044	0.0323095	0.133559
TCGA.97.8174.01A	-0.01203	0.0893498	0.276805	0.26057	0.199213	0.313099	0.532736	0.31145	0.170213	0.260842	-0.0800835	0.282631	0.0427007	0.367854	0.109741	0.156433	0.4186	-0.0176276	0.364498	0.30823	0.0936904	-0.195821	0.373095	0.293226	0.219378	0.158682	0.0322358	0.142335
TCGA.93.7348.01A	0.0399373	0.14808	0.255782	0.26894	0.277525	0.34581	0.539361	0.35601	0.122034	0.215258	0.0359982	0.230197	0.0690301	0.391256	0.0623765	0.146925	0.363385	-0.00874564	0.357305	0.289014	0.0771297	-0.150847	0.371301	0.223908	0.181916	0.184819	0.0548069	0.130893
TCGA.38.4630.01A	-0.214843	0.230646	0.222416	0.228802	0.274807	0.340318	0.468384	0.261554	0.132777	0.136231	-0.147939	0.268449	-0.0493058	0.319103	0.00598587	-0.0219965	0.236725	0.124201	0.296833	0.256441	0.0492142	-0.299548	0.345937	0.228801	0.113423	0.0721227	-0.0981996	0.0762974
TCGA.05.5423.01A	-0.00285957	0.21969	0.393991	0.332492	0.295405	0.318869	0.524474	0.362647	0.142073	0.246075	0.0318226	0.362205	0.109004	0.467156	0.186874	0.230056	0.492864	0.0178248	0.423744	0.303265	0.111021	-0.0927687	0.354741	0.382183	0.27253	0.193929	0.02896	0.168491
TCGA.49.6767.01A	-0.190842	0.263931	0.394028	0.252373	0.242311	0.353752	0.48429	0.290431	0.120686	0.23748	-0.207412	0.3371	0.0365532	0.373791	0.0587659	-0.0444164	0.461752	0.0770427	0.376862	0.264193	0.127081	-0.149394	0.34872	0.256731	0.173475	0.158903	0.0339566	0.0701832
TCGA.05.4397.01A	-0.244574	0.271126	0.19688	0.273993	0.262482	0.363133	0.447247	0.312515	0.154203	0.211983	-0.192018	0.328131	0.0388912	0.394429	0.075143	-0.0577452	0.350609	0.0520149	0.387676	0.19607	0.0898932	-0.212064	0.369935	0.218865	0.135244	0.0992821	-0.0483804	0.115474
TCGA.55.7910.01A	-0.0653319	0.257087	0.20976	0.244379	0.224704	0.396431	0.482614	0.277282	0.149102	0.112036	-0.00857593	0.237704	-0.0096431	0.457787	0.0121976	0.0837192	0.341678	0.0608353	0.358687	0.278213	0.0557335	-0.0533953	0.342483	0.128721	0.105018	0.102721	0.01866	0.19392
TCGA.J2.A4AG.01A	0.122711	0.27416	0.379625	0.313991	0.254553	0.367351	0.567361	0.343927	0.137987	0.27577	0.0401685	0.300529	0.161266	0.404079	0.0768397	0.206801	0.438319	0.0406377	0.392685	0.315222	0.128662	-0.144158	0.360944	0.332168	0.236151	0.186055	0.0462865	0.189628
TCGA.50.5936.01A	-0.062103	0.176837	0.228402	0.259292	0.275172	0.338489	0.522206	0.341158	0.221154	0.204657	-0.146505	0.355574	0.0190576	0.381695	0.111256	0.122417	0.416307	0.0249542	0.382737	0.272947	0.0825495	-0.0601535	0.351691	0.329119	0.162841	0.160383	0.013881	0.173327
TCGA.86.8073.01A	-0.168484	0.103649	0.193172	0.238736	0.197911	0.303831	0.553336	0.321087	0.189525	0.181881	-0.127237	0.27748	0.0253223	0.423774	0.0827044	0.141523	0.353137	0.0637794	0.349855	0.278744	0.0743694	-0.173604	0.378201	0.320062	0.182964	0.148409	-0.0358906	0.109587
TCGA.05.5715.01A	-0.111516	0.0981491	0.217903	0.269017	0.280992	0.350842	0.494631	0.40717	0.130005	0.227443	-0.138355	0.314124	0.00551091	0.435913	0.123167	0.181951	0.408944	-0.0173538	0.411855	0.280267	0.0907896	-0.157568	0.35891	0.319602	0.217414	0.1764	0.0811196	0.0974828
TCGA.44.5643.01A	-0.0265207	0.316327	0.338582	0.241165	0.298535	0.316748	0.488366	0.314958	0.185331	0.199997	-0.120678	0.255172	0.0798663	0.382159	0.0197905	0.006534	0.315308	0.106734	0.334053	0.242028	0.0567047	-0.219259	0.367247	0.172949	0.15922	0.142757	-0.0528193	0.113556
TCGA.75.5146.01A	0.0878536	0.187103	0.345162	0.274553	0.233779	0.301469	0.511264	0.290905	0.159363	0.19756	-0.047638	0.26926	0.0908099	0.408911	0.0722063	0.0965996	0.365504	-0.00276439	0.366957	0.257907	0.0690207	-0.099118	0.345889	0.217329	0.180818	0.180158	-0.0492756	0.186399
TCGA.NJ.A4YQ.01A	0.251215	0.289044	0.505186	0.278708	0.215932	0.376957	0.556142	0.342955	0.137422	0.322908	-0.0949567	0.316919	0.26234	0.374505	0.0909912	0.0739014	0.542174	0.013607	0.392461	0.270264	0.116747	0.0183678	0.360735	0.362094	0.223014	0.224459	-0.0107343	0.0734286
TCGA.44.2657.01A	0.354138	0.259371	0.486462	0.311962	0.28045	0.343833	0.576841	0.340767	0.169297	0.338885	-0.0362046	0.338729	0.333267	0.394363	0.142346	0.240355	0.541394	0.0325913	0.413379	0.322095	0.165953	-0.186777	0.40011	0.340214	0.306285	0.230842	-0.0331054	0.104975
TCGA.55.7995.01A	0.0275808	0.268087	0.454883	0.297607	0.275479	0.352199	0.545457	0.326028	0.153157	0.315733	-0.161211	0.287878	0.179197	0.435278	0.124042	0.036783	0.540796	0.080942	0.367102	0.318091	0.0897949	-0.237667	0.37974	0.329354	0.223421	0.206908	-0.0307047	0.0871514
TCGA.49.4514.01A	0.040894	0.266729	0.397855	0.260186	0.265962	0.428532	0.50821	0.295223	0.128307	0.177401	-0.165211	0.311346	0.0318046	0.347018	0.0607887	0.00649594	0.358143	-0.00593687	0.381631	0.234325	0.0766862	-0.0887321	0.312138	0.103984	0.147555	0.180534	0.0162392	0.174763
TCGA.55.6712.01A	0.0592807	0.325995	0.414116	0.303713	0.253715	0.306553	0.561127	0.363634	0.164955	0.332594	-0.103459	0.361398	0.162973	0.375502	0.0872242	0.178038	0.484187	0.0556202	0.404011	0.326027	0.15954	-0.0898515	0.378446	0.366126	0.227767	0.213784	-0.00384973	0.141085
TCGA.44.4112.01A	-0.13057	0.216926	0.288677	0.288814	0.257618	0.356966	0.533686	0.373401	0.130047	0.244834	-0.0852207	0.348894	0.0372221	0.373513	0.118565	0.178641	0.378994	0.026311	0.371831	0.29547	0.112934	-0.152174	0.331738	0.310488	0.198738	0.165569	-0.0226864	0.108366
TCGA.55.6972.01A	-0.237456	0.00861213	0.205427	0.16325	0.205248	0.306819	0.429056	0.207829	0.0976675	0.0719007	-0.122671	0.215474	-0.170447	0.327297	-0.0647733	-0.0410862	0.0832215	-0.066428	0.330733	0.114562	-0.0337545	-0.158145	0.256691	-0.0478052	0.0707019	0.0500183	-0.0181111	0.012437
TCGA.44.3919.01A	0.0462192	0.221083	0.376208	0.338689	0.252468	0.359766	0.553945	0.368956	0.16765	0.291295	-0.156587	0.320889	0.11669	0.414856	0.104544	0.144632	0.488477	0.0607258	0.362242	0.324246	0.103632	-0.162748	0.361234	0.366243	0.253296	0.18589	0.0050719	0.152719
TCGA.J2.8192.01A	-0.0880359	0.174372	0.268594	0.316998	0.257676	0.360213	0.577393	0.422231	0.17949	0.293196	-0.0798715	0.345336	0.0808975	0.430492	0.159655	0.225525	0.501246	0.0762689	0.385612	0.355817	0.129815	-0.100164	0.40638	0.428803	0.228575	0.211829	0.0226615	0.159058
TCGA.44.A47A.01A	-0.14888	0.233777	0.269128	0.299896	0.299159	0.370596	0.563612	0.350458	0.139476	0.257286	-0.108406	0.299338	0.0421511	0.424089	0.136373	0.095348	0.438516	0.0574882	0.371788	0.29217	0.0725654	-0.166094	0.379291	0.312536	0.229441	0.159063	0.0447242	0.0952649
TCGA.75.5147.01A	0.00525677	0.262822	0.33707	0.312463	0.2813	0.368674	0.495745	0.367157	0.167682	0.228699	-0.150507	0.324834	0.0558863	0.433359	0.117271	0.162931	0.472336	0.0219939	0.35432	0.304055	0.083164	-0.13196	0.386542	0.322301	0.185938	0.196219	0.0257066	0.144648
TCGA.86.A4JF.01A	-0.0722143	0.248959	0.339177	0.259949	0.295266	0.352155	0.529611	0.340949	0.195265	0.2811	-0.0194761	0.307719	0.0729106	0.405574	0.0991101	0.165276	0.420526	-0.00886462	0.388736	0.25421	0.0743011	-0.0192717	0.352773	0.278852	0.199113	0.135795	-0.00767357	0.186582
TCGA.69.8453.01A	-0.00132381	0.240867	0.394915	0.332044	0.25689	0.401897	0.564985	0.409701	0.149767	0.306931	0.0583738	0.361911	0.138189	0.450759	0.178563	0.243576	0.549683	0.0290391	0.40161	0.341565	0.155975	-0.070755	0.437745	0.395096	0.27475	0.225284	0.052452	0.172848
TCGA.73.4662.01A	0.0641561	0.2284	0.346378	0.268083	0.273588	0.392228	0.551169	0.3558	0.130963	0.24828	-0.037956	0.331005	0.138937	0.386252	0.0887891	0.181775	0.450848	0.0227134	0.397087	0.270195	0.0837802	-0.138189	0.371381	0.338389	0.228555	0.161516	-0.0155051	0.113892
TCGA.95.7039.01A	-0.148185	0.176056	0.26006	0.246922	0.239708	0.416585	0.565366	0.313524	0.116156	0.19869	-0.0635972	0.283498	0.00656739	0.376658	0.00593037	0.122438	0.295787	0.0412488	0.36755	0.300155	0.111729	-0.128345	0.309206	0.171619	0.215974	0.156509	-0.00885959	0.145866
TCGA.NJ.A4YP.01A	-0.129721	0.23381	0.314471	0.263839	0.236359	0.417409	0.525143	0.33611	0.137582	0.244229	-0.203454	0.308334	-0.02945	0.35717	0.0974117	0.072244	0.385575	0.0188262	0.341419	0.310711	0.116043	-0.148179	0.332816	0.208567	0.152793	0.172751	-0.0275893	0.130324
TCGA.62.A46O.01A	-0.196533	0.182582	0.102449	0.159851	0.242101	0.316008	0.400296	0.180174	0.105208	0.00101992	-0.171822	0.24316	-0.0986323	0.385681	-0.114917	0.00956189	0.138355	0.0842313	0.300927	0.167701	-0.00653303	-0.115599	0.288177	-0.0351265	0.00853508	0.0495172	-0.0312724	0.194648
TCGA.73.4668.01A	-0.135805	0.174565	0.187685	0.275217	0.267524	0.372226	0.549718	0.320213	0.151981	0.190768	-0.10395	0.274336	-0.00459957	0.448857	0.000280317	0.194596	0.335886	0.0555667	0.36652	0.289923	0.105661	-0.10694	0.341803	0.232633	0.168727	0.133165	-0.0587795	0.12925
TCGA.05.4433.01A	-0.0705811	0.165991	0.341732	0.3007	0.236832	0.416145	0.54541	0.397911	0.140491	0.298501	-0.0346418	0.324427	0.111537	0.388829	0.116393	0.137936	0.4874	0.0669301	0.39484	0.297255	0.11593	-0.0696724	0.418297	0.307094	0.224285	0.18034	0.0496738	0.184954
TCGA.95.A4VN.01A	-0.029331	0.356815	0.426782	0.271166	0.243989	0.375261	0.549228	0.363435	0.148395	0.324898	-0.0491024	0.329853	0.109647	0.420384	0.116516	0.144788	0.509088	0.0410278	0.388923	0.305216	0.138821	-0.0563178	0.368659	0.35485	0.25157	0.189565	0.0211352	0.139512
TCGA.78.7156.01A	-0.212299	0.0187663	0.237797	0.20317	0.206031	0.300395	0.488662	0.268837	0.150356	0.131473	-0.0954513	0.216555	-0.0553489	0.3475	-0.028699	0.0563158	0.227488	-0.103016	0.343652	0.201295	0.0347857	-0.159311	0.330283	0.0555802	0.111797	0.0982639	-0.0158557	0.0769778
TCGA.38.A44F.01A	0.192265	0.177589	0.389962	0.321365	0.256925	0.378154	0.573769	0.369714	0.143223	0.305377	0.0236805	0.301404	0.159558	0.420498	0.166613	0.159364	0.489587	0.00418302	0.382171	0.342249	0.128059	-0.0991229	0.399576	0.360599	0.233569	0.205054	0.0827144	0.112752
TCGA.05.4396.01A	-0.18272	0.0728291	0.174176	0.25303	0.218714	0.353286	0.510207	0.308691	0.14162	0.145267	-0.183884	0.203676	-0.0489589	0.359004	-0.0313008	0.0198983	0.241068	-0.0678032	0.353595	0.262366	0.0165274	-0.0550686	0.328277	0.106551	0.129322	0.121983	0.00128331	0.181269
TCGA.55.8204.01A	-0.00128985	0.210071	0.269407	0.259786	0.317037	0.318216	0.524975	0.326136	0.118162	0.217914	-0.0902202	0.253851	0.0185319	0.405778	0.0623678	0.0849487	0.361627	-0.00127526	0.360167	0.281284	0.110814	-0.052215	0.404995	0.22338	0.134386	0.14395	0.00524546	0.156142
TCGA.55.7281.01A	-0.0874078	0.207565	0.325449	0.325973	0.259978	0.37522	0.547523	0.336347	0.173643	0.257398	-0.015237	0.328524	0.056163	0.438741	0.164143	0.194022	0.489893	0.0613709	0.385801	0.360046	0.121014	-0.145799	0.360144	0.373789	0.238993	0.183356	0.0708748	0.13834
TCGA.05.4405.01A	-0.0453073	0.105468	0.204499	0.260069	0.259939	0.379481	0.549513	0.352559	0.125444	0.232746	-0.118947	0.280164	0.0648969	0.412734	0.0838896	0.217049	0.385202	0.0377726	0.349141	0.311434	0.0941939	-0.130328	0.357546	0.258027	0.242408	0.150396	0.0342487	0.130469
TCGA.55.8614.01A	-0.135689	0.155548	0.209564	0.241285	0.288058	0.31888	0.520292	0.293335	0.117934	0.198528	-0.0189847	0.24035	-0.026555	0.398394	0.0386767	0.160467	0.308028	0.0563571	0.353155	0.300399	0.0796284	-0.176211	0.358155	0.204329	0.163544	0.101255	-0.0329718	0.122408
TCGA.78.7152.01A	0.0591038	0.230511	0.351194	0.262054	0.253887	0.389775	0.520979	0.304908	0.117901	0.241187	-0.141907	0.259499	0.114271	0.377271	0.0436067	0.0574384	0.379005	0.0195302	0.363734	0.290884	0.0573844	-0.240644	0.339736	0.217805	0.174228	0.177069	-0.052554	0.114599
TCGA.64.5781.01A	-0.0124238	0.309985	0.471929	0.297592	0.293038	0.378428	0.546317	0.301923	0.14741	0.281274	-0.10086	0.322147	0.0502125	0.331272	0.0837991	0.136027	0.429939	0.0239005	0.357968	0.317098	0.150403	-0.0667775	0.307282	0.184565	0.181882	0.212821	-0.00648944	0.192825
TCGA.55.7227.01A	-0.0772148	0.228652	0.363867	0.322957	0.258788	0.35517	0.581	0.346603	0.207987	0.316279	-0.110081	0.30771	0.0864097	0.39939	0.141104	0.176763	0.485065	0.0842312	0.399041	0.355336	0.109978	-0.0899803	0.379562	0.398476	0.248378	0.180571	0.0223493	0.146376
TCGA.MP.A4TD.01A	0.085344	0.198119	0.317754	0.239238	0.253184	0.432821	0.530217	0.320815	0.14858	0.248434	-0.0322159	0.268611	0.10819	0.359464	0.0770618	0.0954942	0.390467	0.0179964	0.354987	0.280612	0.0890381	-0.180108	0.346181	0.262991	0.173437	0.160034	-0.0119213	0.132998
TCGA.55.8513.01A	0.0774207	0.118199	0.221839	0.323872	0.268436	0.374231	0.538472	0.400238	0.133526	0.316084	0.0186043	0.298574	0.170366	0.459216	0.178742	0.190435	0.520661	0.0266702	0.396089	0.352314	0.0968439	-0.0761244	0.426618	0.326038	0.269554	0.169888	0.0336539	0.0926934
TCGA.78.7542.01A	-0.152816	0.229624	0.295428	0.255865	0.284603	0.294407	0.558777	0.303438	0.119989	0.228437	-0.195205	0.30852	0.037279	0.363236	-0.0318738	-0.00888595	0.313731	0.0450916	0.360025	0.286675	0.11504	-0.123359	0.323584	0.162235	0.12434	0.144726	-0.0201722	0.164392
TCGA.O1.A52J.01A	-0.191089	0.108887	0.250964	0.308037	0.280351	0.358451	0.54191	0.340184	0.11753	0.232121	-0.0387916	0.320722	0.0228139	0.453672	0.173828	0.157421	0.509507	0.0146175	0.424558	0.282994	0.0930335	-0.114276	0.400281	0.324656	0.247298	0.150658	0.0417728	0.0401441
TCGA.05.4425.01A	-0.132895	0.263343	0.336017	0.290345	0.300443	0.411331	0.524533	0.329258	0.127672	0.304161	-0.130405	0.312429	0.0497331	0.382339	0.177531	0.164326	0.485133	0.131846	0.386975	0.353258	0.0864639	-0.153702	0.365569	0.378673	0.284657	0.201318	0.0987968	0.178445
TCGA.73.4659.01A	-0.162971	0.188142	0.195359	0.269442	0.238371	0.42406	0.50097	0.36965	0.156074	0.188941	-0.0305146	0.359798	-0.00838995	0.429347	0.169547	0.181996	0.4149	0.0572411	0.377194	0.284418	0.0893914	0.0560904	0.354131	0.350468	0.20964	0.144248	-0.0407	0.197148
TCGA.35.5375.01A	-0.0411094	0.29174	0.4055	0.282328	0.296019	0.291963	0.449878	0.254277	0.147521	0.175302	-0.119478	0.298056	0.0460249	0.404318	0.0795239	0.0578474	0.392565	0.0757113	0.316837	0.263972	0.0876741	-0.190947	0.298047	0.266871	0.206321	0.14784	-0.0369522	0.104305
TCGA.86.6562.01A	-0.110506	0.170269	0.198451	0.232242	0.237432	0.343666	0.537289	0.390575	0.152285	0.233595	-0.0661947	0.326601	0.0161327	0.384156	0.102344	0.208402	0.363478	0.0524316	0.358367	0.29013	0.0906359	-0.0848383	0.3529	0.289744	0.184743	0.161357	-0.0200643	0.18805
TCGA.86.8358.01A	-0.188502	0.278586	0.237249	0.179507	0.168083	0.325672	0.439992	0.287269	0.19192	0.135374	-0.162055	0.30125	-0.0441586	0.326518	-0.0443494	-0.0647067	0.255841	0.0710077	0.298653	0.302069	0.0579202	-0.296782	0.294132	0.226474	0.12116	0.0619585	-0.035539	0.160446
TCGA.44.6776.01A	-0.119244	0.0356872	0.217179	0.210305	0.218953	0.324018	0.486295	0.280461	0.124706	0.145021	-0.0779599	0.293756	-0.0523461	0.358905	-0.0224439	0.125407	0.217945	-0.0614033	0.351368	0.225466	0.00274624	-0.177114	0.307543	0.0880608	0.153734	0.0964788	-0.0613902	0.150953
TCGA.95.7944.01A	-0.0421526	0.297477	0.504542	0.304242	0.302554	0.346397	0.569348	0.335192	0.162478	0.338351	-0.168055	0.348534	0.0631847	0.339057	0.181186	0.026468	0.491439	-0.000839865	0.380404	0.334092	0.151262	-0.119812	0.34715	0.275163	0.23479	0.212874	-0.0259019	0.180304
TCGA.MP.A4SW.01A	0.0656146	0.191892	0.294705	0.278877	0.285172	0.353031	0.541933	0.35247	0.133489	0.264363	-0.0559139	0.309531	0.102553	0.408824	0.102405	0.110511	0.452146	-0.0192129	0.378785	0.275591	0.0902465	-0.101121	0.366603	0.306689	0.215181	0.163442	0.0753112	0.0833111
TCGA.49.4487.01A	0.230713	0.406866	0.47417	0.280056	0.285907	0.357133	0.528671	0.286865	0.157198	0.271015	-0.0901356	0.315397	0.260672	0.391719	0.109881	0.147339	0.489804	0.0405278	0.394505	0.312703	0.116403	-0.185661	0.358835	0.276185	0.232894	0.229353	-0.0299641	0.208599
TCGA.05.4403.01A	-0.0802204	0.106093	0.304203	0.286736	0.265882	0.421383	0.530723	0.395263	0.121946	0.278642	-0.0763976	0.357075	0.0539283	0.406077	0.139201	0.134775	0.461589	0.0135033	0.400895	0.315046	0.112862	-0.0605912	0.389625	0.36011	0.235525	0.192827	0.0834019	0.152446
TCGA.55.8512.01A	-0.189472	-0.0292478	0.191058	0.239501	0.250432	0.350933	0.4947	0.313203	0.116922	0.169744	0.0310257	0.254229	-0.0568535	0.426376	0.0290948	0.122897	0.303357	-0.0638209	0.351078	0.28263	0.0406309	0.00473062	0.425675	0.191399	0.14203	0.109973	-0.0344937	0.0591132
TCGA.44.7659.01A	-0.0138517	0.0769446	0.233905	0.27005	0.24405	0.362557	0.523344	0.286186	0.154535	0.160313	-0.00634778	0.276873	0.0783166	0.41431	0.0600771	0.0993125	0.378193	-0.0310134	0.351862	0.280515	0.0345711	-0.128747	0.347292	0.1724	0.180675	0.117173	0.0434442	0.0650173
TCGA.91.6848.01A	-0.0621853	0.384781	0.382946	0.306575	0.222455	0.321923	0.521362	0.401337	0.230058	0.307877	-0.02739	0.365271	0.0784797	0.361677	0.218162	0.124408	0.49737	0.097177	0.371701	0.287564	0.210548	-0.0822347	0.401006	0.399879	0.249634	0.236187	-0.00463443	0.149916
TCGA.55.6986.01A	-0.0199945	0.131932	0.278277	0.274149	0.265608	0.342623	0.497797	0.321158	0.140552	0.238028	-0.0613107	0.300476	0.0395797	0.400464	0.101577	0.103436	0.383934	0.0142787	0.409183	0.283723	0.047057	-0.152577	0.371252	0.253255	0.192055	0.153457	-0.0214735	0.159481
TCGA.50.5932.01A	-0.171789	0.0208589	0.176002	0.20723	0.218989	0.369303	0.500738	0.331257	0.159386	0.192259	-0.102595	0.288404	0.0172623	0.374872	0.0351624	0.0276812	0.284472	0.0334937	0.358651	0.249585	0.0363598	-0.132551	0.32454	0.181894	0.150942	0.0930141	-0.0350861	0.0822556
TCGA.55.6971.01A	0.202523	0.328296	0.441233	0.319807	0.253035	0.429529	0.561963	0.370245	0.192543	0.363439	0.00820561	0.311747	0.207219	0.407975	0.19245	0.228914	0.547346	0.0752084	0.395288	0.329565	0.127158	-0.0559692	0.408992	0.417903	0.263024	0.223142	0.000399435	0.200064
TCGA.55.7728.01A	0.130872	0.187106	0.358168	0.358998	0.267804	0.437339	0.564932	0.360253	0.141373	0.342252	0.0316954	0.356442	0.205281	0.413291	0.231973	0.126378	0.594541	0.0296767	0.430333	0.314169	0.127531	-0.0667982	0.428854	0.379957	0.26515	0.189008	0.128049	0.116559
TCGA.44.6779.01A	-0.0638439	0.316517	0.455723	0.313544	0.287141	0.346708	0.559846	0.409415	0.212913	0.358485	-0.0870975	0.368101	0.0998984	0.408858	0.170537	0.127869	0.511315	0.0639681	0.406194	0.353757	0.164478	0.00235141	0.361562	0.406996	0.244066	0.219105	0.0333652	0.174421
TCGA.MP.A4TK.01A	0.0584682	0.24851	0.300671	0.295248	0.277829	0.392975	0.585331	0.391143	0.143338	0.305342	-0.132141	0.358771	0.0934158	0.367821	0.172009	0.140338	0.485852	0.125876	0.368489	0.298041	0.146054	-0.0870354	0.368728	0.390345	0.224875	0.202703	-0.00777698	0.135735
TCGA.86.A4P7.01A	0.0525107	0.171421	0.379536	0.256823	0.250571	0.346193	0.561746	0.337902	0.137857	0.2853	-0.0163753	0.315196	0.124555	0.3812	0.137442	0.217785	0.479331	0.00504686	0.377345	0.32667	0.100109	-0.145061	0.401769	0.298654	0.271074	0.178914	0.0313415	0.132544
TCGA.78.7162.01A	0.015659	0.168853	0.389356	0.255234	0.237975	0.321024	0.514293	0.343212	0.162147	0.230265	-0.0240708	0.341269	0.0764979	0.408366	0.0856745	0.210261	0.382366	-0.0104237	0.372324	0.287778	0.108687	-0.198994	0.362273	0.257942	0.219495	0.17368	-0.0133361	0.157869
TCGA.69.8255.01A	0.0181148	0.36209	0.494157	0.262742	0.249451	0.365281	0.509268	0.345415	0.116798	0.273248	-0.127634	0.301513	0.0954615	0.306772	0.0758418	-0.00168966	0.440876	0.0720873	0.468624	0.28227	0.117214	-0.0690138	0.336514	0.217248	0.16552	0.142127	-0.0593298	0.164805
TCGA.05.4432.01A	-0.00238136	0.232665	0.319707	0.289522	0.229285	0.446978	0.514007	0.314197	0.155333	0.209315	-0.148853	0.287501	0.0835703	0.432626	0.0878124	0.138248	0.41391	0.0277359	0.388638	0.328032	0.0884758	-0.117603	0.340966	0.300156	0.187061	0.134785	0.04022	0.145726
TCGA.55.A492.01A	-0.0817521	-0.0232549	0.252279	0.239637	0.217977	0.334672	0.487776	0.262359	0.102605	0.175303	-0.143308	0.289305	-0.0701757	0.362049	0.0554295	0.0623626	0.282084	-0.0694903	0.356138	0.228081	0.0536498	-0.0844406	0.33309	0.123208	0.131202	0.105338	-0.0107501	0.0670584
TCGA.50.5931.01A	-0.204853	0.170921	0.156042	0.163542	0.262969	0.255633	0.438589	0.240065	0.119995	0.0682901	-0.0823288	0.221258	-0.154036	0.360666	-0.0494805	-0.0349513	0.167922	0.0510861	0.270825	0.226567	0.0301767	-0.284075	0.361438	0.0151175	0.124509	0.0787317	-0.00752337	0.116454
TCGA.97.A4LX.01A	0.211579	0.250431	0.445098	0.312284	0.260028	0.391005	0.56464	0.403059	0.165289	0.388053	-0.0839762	0.355296	0.235942	0.383757	0.15106	0.129624	0.554558	0.03883	0.402195	0.333553	0.14961	-0.11409	0.394973	0.452385	0.296993	0.232395	0.0161324	0.0646161
TCGA.50.6597.01A	0.085686	0.15262	0.412338	0.282353	0.279046	0.380349	0.50246	0.306914	0.106723	0.222614	-0.152779	0.271839	0.0750203	0.40655	0.0671925	0.00903673	0.395405	0.00222579	0.409497	0.226682	0.0717974	-0.062154	0.367076	0.11988	0.204932	0.182053	0.0400263	0.156075
TCGA.MP.A5C7.01A	-0.203913	0.07174	0.182618	0.18828	0.217952	0.371457	0.474055	0.228542	0.0598243	0.0671469	-0.129772	0.193975	-0.0869371	0.333597	-0.0289468	0.013384	0.178474	-0.0168807	0.336666	0.221531	0.0281465	-0.157422	0.31549	0.0512344	0.128067	0.0634714	-0.00590194	0.107714
TCGA.38.4628.01A	-0.254543	0.0586684	0.175293	0.272404	0.289004	0.389889	0.506778	0.374987	0.122355	0.139216	-0.224556	0.3644	-0.0105805	0.448064	0.142065	0.125306	0.378452	0.0471783	0.408626	0.255995	0.109963	-0.121775	0.342907	0.28263	0.199796	0.178453	0.0295983	0.102889
TCGA.55.8096.01A	-0.0154661	0.0968199	0.22939	0.285773	0.297209	0.358546	0.563062	0.41118	0.103222	0.303845	-0.169846	0.360941	0.0549951	0.406387	0.141915	0.14697	0.504594	0.0185683	0.398784	0.312249	0.12729	-0.156071	0.396009	0.422376	0.22372	0.16147	0.0169069	0.085951
TCGA.73.4666.01A	-0.0868818	0.372221	0.446616	0.309178	0.254705	0.372607	0.538801	0.398977	0.16443	0.313046	-0.0905761	0.365595	0.126115	0.400362	0.149514	0.0952574	0.523041	0.0522944	0.381382	0.300613	0.160166	-0.0729248	0.326904	0.386721	0.273065	0.213133	-0.00530258	0.160935
TCGA.53.7813.01A	0.0479774	0.261043	0.358987	0.270022	0.251714	0.386864	0.509236	0.242758	0.143832	0.173592	-0.0881409	0.197322	0.0876388	0.368272	0.0157918	0.0275122	0.299916	0.0533506	0.31947	0.276994	0.0262796	-0.148705	0.305517	0.0732967	0.112976	0.0955965	0.0197883	0.244188
TCGA.93.A4JO.01A	0.103727	0.229815	0.420189	0.301138	0.242903	0.332061	0.557909	0.307579	0.169548	0.29237	-0.04824	0.272114	0.133181	0.411005	0.115979	0.182534	0.5175	0.00180261	0.389234	0.32375	0.0829276	-0.184197	0.380451	0.349009	0.238948	0.175677	-0.0320399	0.112617
TCGA.55.A48X.01A	0.274467	0.207259	0.383196	0.289474	0.233804	0.327274	0.566926	0.284046	0.144141	0.264339	-0.0823422	0.306016	0.267296	0.413396	0.0587285	0.160547	0.442872	0.0256495	0.372941	0.317408	0.0734477	-0.114536	0.368047	0.254768	0.211439	0.186105	-0.0295703	0.105846
TCGA.91.6836.01A	-0.12426	0.297557	0.225556	0.237625	0.245207	0.342672	0.476312	0.298604	0.140769	0.160353	-0.158568	0.303002	-0.0159517	0.359943	0.0145778	0.149378	0.290841	0.0561121	0.332626	0.213854	0.0987558	-0.116317	0.29645	0.193621	0.139484	0.107753	-0.0849877	0.168716
TCGA.78.7540.01A	-0.113102	0.039866	0.221816	0.230369	0.25443	0.424586	0.524705	0.349345	0.070982	0.209466	-0.131565	0.299347	0.0274923	0.357	0.0338815	0.00460373	0.302836	-0.0486254	0.380934	0.278955	0.086443	-0.123911	0.40903	0.192678	0.166707	0.13425	0.0861498	0.152757
TCGA.49.4488.01A	-0.0345349	0.248305	0.348017	0.328514	0.296862	0.436579	0.506331	0.297695	0.0912159	0.214613	-0.123288	0.315964	0.0579743	0.390178	0.0558925	0.0975418	0.407932	0.0479277	0.392781	0.251963	0.0984787	-0.124657	0.316849	0.274199	0.248673	0.158203	0.0437277	0.10697
TCGA.55.8090.01A	-0.0863088	0.176804	0.22193	0.279307	0.267166	0.400612	0.535015	0.315064	0.137576	0.258993	-0.0763938	0.310596	0.0108687	0.397166	0.0915644	0.166377	0.385375	0.0340389	0.38241	0.314849	0.106264	-0.138667	0.360776	0.329446	0.176862	0.141317	0.058582	0.157431
TCGA.44.7662.01A	-0.0873281	0.246826	0.339628	0.274173	0.261888	0.380095	0.559608	0.375759	0.152683	0.276294	-0.160449	0.351938	0.0559568	0.387288	0.123993	0.133863	0.45355	0.0749775	0.367335	0.327796	0.173513	-0.0867388	0.354027	0.378797	0.208167	0.169152	-0.0367178	0.127611
TCGA.55.7283.01A	-0.164244	0.159103	0.324688	0.270091	0.276272	0.336454	0.510471	0.347281	0.131851	0.247062	-0.0347269	0.316281	-0.00656309	0.384031	0.0624867	0.196252	0.387696	0.0259454	0.365563	0.285244	0.0638384	-0.104391	0.3462	0.268871	0.221987	0.131018	-0.0197734	0.172581
TCGA.44.3917.01A	-0.053452	0.346954	0.347738	0.240158	0.21824	0.312444	0.446118	0.283956	0.165521	0.218028	-0.0202005	0.303464	0.0552831	0.368546	0.0826736	0.0617398	0.376628	0.123707	0.341055	0.27654	0.0550236	-0.16882	0.237847	0.368193	0.174181	0.152948	0.0127676	0.198431
TCGA.62.8398.01A	-0.112391	0.237148	0.274733	0.277051	0.240448	0.369805	0.538132	0.320786	0.162053	0.23989	-0.1306	0.298929	0.00648533	0.391676	0.113138	0.065142	0.37526	0.0207884	0.386041	0.253278	0.0929726	-0.0602346	0.35376	0.279491	0.179079	0.17439	0.036522	0.221707
TCGA.55.8208.01A	0.229447	0.328498	0.452935	0.315975	0.294084	0.391889	0.583413	0.380029	0.185223	0.363078	-0.0968257	0.361224	0.247295	0.42045	0.238306	0.153456	0.587307	0.0606074	0.406241	0.359074	0.149722	-0.0748251	0.421015	0.449692	0.300975	0.249913	0.0333693	0.131187
TCGA.78.7536.01A	-0.178151	0.305358	0.29575	0.267261	0.278397	0.384332	0.496961	0.258713	0.14136	0.198107	-0.137225	0.262209	0.00854084	0.509813	0.0937558	0.0269513	0.410668	0.102155	0.338392	0.281596	0.0400667	-0.170407	0.312676	0.273238	0.129346	0.0998713	-0.0734701	0.111184
TCGA.69.7979.01A	-0.22006	0.0839847	0.16551	0.242672	0.237015	0.359958	0.505865	0.276267	0.0960335	0.16036	-0.185436	0.255733	-0.0718134	0.346911	-0.0141588	0.0945	0.284929	-0.0315497	0.325817	0.253522	0.0622777	-0.163402	0.338511	0.156332	0.13442	0.0920525	-0.0561952	0.110301
TCGA.97.8172.01A	0.211267	0.151393	0.386311	0.290837	0.221757	0.38135	0.585443	0.334674	0.179893	0.280116	-0.108948	0.286257	0.224155	0.388859	0.112788	0.198319	0.496084	0.0251772	0.392646	0.328866	0.107256	-0.173581	0.370459	0.317065	0.253191	0.180587	0.00661256	0.0883458
TCGA.50.6592.01A	-0.0704766	0.297811	0.399913	0.294027	0.257677	0.366804	0.52318	0.356203	0.170068	0.267762	-0.122166	0.322063	0.083876	0.38777	0.130998	0.1436	0.514902	0.0393179	0.352688	0.327068	0.131153	-0.11073	0.367809	0.353778	0.2302	0.209149	0.0661199	0.161327
TCGA.73.4677.01A	-0.0375161	0.122979	0.265227	0.246797	0.225131	0.354085	0.508363	0.336617	0.165443	0.172356	-0.029142	0.326023	0.0417512	0.375512	0.083008	0.13638	0.363645	-0.00601437	0.368683	0.255818	0.0793605	-0.0696613	0.321247	0.242565	0.164853	0.146109	-0.0216948	0.130463
TCGA.55.A491.01A	0.0423493	0.145619	0.302585	0.278332	0.289524	0.377445	0.527993	0.314204	0.11909	0.245654	-0.12981	0.277172	0.083184	0.423722	0.0820805	0.10867	0.433702	-0.0159944	0.376783	0.275748	0.0899091	-0.1515	0.384104	0.290912	0.226396	0.186428	0.0641028	0.0893223
TCGA.MP.A4SY.01A	-0.245262	0.0992529	0.176574	0.268782	0.250578	0.407283	0.535939	0.370584	0.12891	0.19716	-0.192272	0.297601	-0.0204998	0.390029	0.0955081	0.062576	0.383185	0.0319818	0.364564	0.302854	0.103252	-0.0778805	0.344568	0.348838	0.168963	0.155456	-0.0479179	0.0670372
TCGA.44.A47G.01A	0.168044	0.332411	0.434761	0.347378	0.271761	0.372701	0.592777	0.370978	0.146366	0.368983	-0.0390809	0.306308	0.179755	0.418057	0.15527	0.187054	0.548599	0.0345874	0.396241	0.313844	0.159209	-0.0695706	0.39407	0.402549	0.262272	0.243816	0.0131772	0.130501
TCGA.05.4389.01A	-0.0802384	0.254765	0.440169	0.302854	0.28066	0.431429	0.520021	0.361329	0.129604	0.257373	-0.169449	0.361676	0.0796888	0.444593	0.155191	0.125385	0.425867	0.075796	0.395263	0.273803	0.120712	-0.105889	0.36876	0.333963	0.226248	0.18124	0.0197151	0.129835
TCGA.44.6774.01A	-0.102323	0.175315	0.224499	0.268597	0.286854	0.389133	0.529978	0.425352	0.190353	0.26553	-0.0243911	0.341703	0.0259689	0.441527	0.166587	0.182068	0.461706	0.110015	0.371539	0.357912	0.154888	-0.130447	0.400765	0.408551	0.245394	0.20445	-0.0319442	0.116744
TCGA.95.7562.01A	-0.154529	0.239905	0.259657	0.273503	0.27469	0.26157	0.464628	0.331581	0.156661	0.228373	-0.152535	0.28984	0.0197746	0.399916	0.0579445	0.0839044	0.418132	0.0570268	0.341602	0.283752	0.0544037	-0.194008	0.332322	0.252565	0.197924	0.14078	-0.0560517	0.177433
TCGA.86.7714.01A	-0.14575	0.0669677	0.179926	0.310588	0.248425	0.350006	0.50407	0.315963	0.177398	0.232057	-0.137505	0.237527	0.0180838	0.399525	0.0827459	0.137122	0.352077	0.0765475	0.370646	0.324997	0.0401217	-0.0406086	0.360588	0.257405	0.191752	0.130759	0.00885219	0.152467
TCGA.99.8025.01A	-0.0862951	0.0888403	0.208773	0.247464	0.236559	0.395798	0.532411	0.27918	0.0886238	0.190725	-0.129931	0.248055	-0.017565	0.422628	0.0227637	-0.00779778	0.302879	-0.0288825	0.344882	0.293538	0.0585257	-0.0947658	0.325844	0.117733	0.161032	0.118832	0.0288377	0.0634454
TCGA.86.8076.01A	0.1661	0.227329	0.443349	0.29978	0.268835	0.352279	0.561601	0.344925	0.13785	0.295332	-0.0416445	0.291411	0.123255	0.405218	0.131811	0.140127	0.476696	0.0157594	0.392878	0.327632	0.085025	-0.0541738	0.375791	0.302356	0.203035	0.202006	-0.00274126	0.143808
TCGA.86.8359.01A	-0.0828105	0.207396	0.454969	0.300271	0.30236	0.374112	0.529484	0.296198	0.157658	0.253377	-0.120197	0.242322	-0.0358959	0.364782	0.0837498	0.0615936	0.415572	-0.0645572	0.347147	0.30023	0.0550707	0.0314965	0.315018	0.196413	0.151448	0.182336	-0.0184012	0.19942
TCGA.05.4398.01A	-0.0214742	0.292382	0.307842	0.316503	0.258329	0.357867	0.539697	0.365249	0.129909	0.302708	-0.107134	0.348058	0.101271	0.400812	0.127938	0.11192	0.524482	0.0510019	0.399514	0.305902	0.157444	-0.0556602	0.363745	0.396431	0.259581	0.209061	0.0326801	0.0625377
TCGA.86.8075.01A	-0.0876724	0.205346	0.187271	0.299082	0.249361	0.318345	0.538472	0.424142	0.145495	0.239417	-0.0281618	0.337995	0.0502893	0.418084	0.0995316	0.164131	0.423578	0.0525968	0.36507	0.333118	0.139416	-0.151571	0.404515	0.383949	0.20051	0.193224	-0.0262921	0.181597
TCGA.44.3396.01A	0.0567675	0.320116	0.386405	0.333552	0.244497	0.350022	0.558737	0.394989	0.188759	0.322185	-0.0219853	0.362555	0.118301	0.402198	0.167449	0.152116	0.499621	0.0371042	0.379656	0.33608	0.142763	0.00843556	0.38643	0.429584	0.244001	0.207567	0.0509615	0.124874
TCGA.50.5944.01A	-0.155353	0.0166046	0.19175	0.254815	0.231777	0.338227	0.50195	0.386863	0.162357	0.21927	-0.128198	0.305859	0.0237587	0.40385	0.107548	0.163527	0.342642	-0.00202189	0.373593	0.334308	0.0951908	-0.172431	0.390368	0.247372	0.226454	0.135513	0.0221674	0.155421

## Sheet: TableS9
Table S9 60 differentially-expressed ICGs between high and low-risk groups.
ICGs	log2FC	pvalue	adjusted_pvalue
HLA-DPB1	-0.743517	1.46e-38	1.13e-36
KIR2DL4	2.02482	6.04e-37	2.36e-35
CD274	1.16718	7.55e-33	1.96e-31
PVR	1.09386	8.75e-31	1.71e-29
CD276	0.936833	2.3e-28	3.58e-27
HLA-DRA	-0.627642	1.05e-25	1.36e-24
HLA-DOA	-0.731556	1.65e-23	1.84e-22
HLA-DRB5	-0.97193	5.42e-23	5.29e-22
HLA-DPA1	-0.605682	8.14e-22	7.05e-21
HLA-DRB1	-0.638099	8.83e-21	6.88e-20
HLA-DMA	-0.605283	1.78e-20	1.26e-19
BTNL9	-1.20687	3.46e-19	2.25e-18
HLA-DMB	-0.493195	6.9e-19	4.14e-18
CD70	0.957018	4.98e-17	2.78e-16
CD40LG	-0.648381	7.33e-15	3.81e-14
HLA-DQB1	-0.673535	1.79e-14	8.71e-14
TNFRSF18	0.97427	8.83e-14	4.05e-13
TNFSF4	0.67037	3.03e-13	1.31e-12
HLA-DQA1	-0.507191	4.85e-13	1.99e-12
KIR2DL1	1.63685	1.1e-12	4.29e-12
KIR3DL2	1.29776	1.91e-12	7.08e-12
TNFRSF9	0.621006	2.47e-11	8.76e-11
PDCD1LG2	0.46755	8.54e-11	2.8e-10
KIR2DL3	1.30547	8.63e-11	2.8e-10
PDCD1	0.588127	1.14e-10	3.55e-10
BTN2A1	0.493401	5.32e-10	1.6e-09
TNFRSF4	0.524607	6.12e-10	1.77e-09
TNFSF9	0.736884	8.74e-10	2.43e-09
ICOSLG	0.853334	1.57e-09	4.22e-09
TDO2	0.672867	2.07e-09	5.38e-09
KIR3DL1	1.09813	7.23e-09	1.82e-08
SIRPA	0.363383	5.72e-08	1.4e-07
KIR3DL3	1.87212	1e-07	2.37e-07
CEACAM1	0.598048	1.11e-07	2.54e-07
BTLA	-0.376517	1.17e-06	2.61e-06
CD96	-0.395536	1.45e-06	3.14e-06
HLA-DOB	-0.360795	2.51e-06	5.3e-06
TNFRSF25	0.518745	1.19e-05	2.44e-05
IDO2	0.555345	1.96e-05	3.93e-05
LAG3	0.441161	4.03e-05	7.86e-05
IDO1	0.543491	6.29e-05	0.000119729
CD48	-0.302749	7.36e-05	0.000136629
CD209	0.370552	0.000117649	0.00021341
VTCN1	0.749483	0.000327306	0.000580223
TIGIT	0.228485	0.00107753	0.00186773
CD200R1	-0.213929	0.00156164	0.002648
CD160	0.270269	0.00220287	0.00365584
CD28	-0.184535	0.00321808	0.00522938
CD40	0.194802	0.00440701	0.00701524
C10orf54	0.156622	0.00536683	0.00837225
CD86	0.144518	0.00653194	0.00983107
HLA-A	0.18892	0.00655405	0.00983107
HLA-G	0.313306	0.00749069	0.011024
HAVCR2	0.145549	0.0078269	0.0111
HLA-C	0.156976	0.00780193	0.0111
BTN3A1	0.118052	0.0253442	0.0353008
TNFSF15	-0.287214	0.0269412	0.036867
CTLA4	0.165588	0.0290305	0.039041
CD44	0.17516	0.0310261	0.0410175
TNFSF14	0.239331	0.032446	0.0421798
